# Supplementary material for: Establishment of a Macaca fascicularis gut microbiome gene catalog and comparison with the human, pig, and mouse gut microbiomes
Source: Gigascience. 2018 Aug 18;7(9):giy100. doi: 10.1093/gigascience/giy100 (PMC6137240; doi:10.1093/gigascience/giy100)
Supplement: Additional Files [file giy100_supplemental_files.zip]

Archive with 18 entries (18 files):
- Additional file 1.xlsx
- Additional file 10.xlsx
- Additional file 11.xlsx
- Additional file 12.xlsx
- Additional file 13.xlsx
- Additional file 14.xlsx
- Additional file 15.xlsx
- Additional file 16.xlsx
- Additional file 17.pdf
- Additional file 18.pdf
- Additional file 2.pdf
- Additional file 3.xlsx
- Additional file 4.pdf
- Additional file 5.xlsx
- Additional file 6.pdf
- Additional file 7.pdf
- Additional file 8.pdf
- Additional file 9.pdf
