# Supplementary material for: Establishment of a Macaca fascicularis gut microbiome gene catalog and comparison with the human, pig, and mouse gut microbiomes
Source: Gigascience. 2018 Aug 18;7(9):giy100. doi: 10.1093/gigascience/giy100 (PMC6137240; doi:10.1093/gigascience/giy100)
Supplement: Additional Files [file giy100_supplemental_files.zip › Additional file 1.xlsx]

## Sheet: Additional file 1
Data Production of cynomolgus macaque gut samples
Sample ID	Basic data stat		Assemble				Gene predict
	Raw Reads Num.	Used Reads Num.	ctg_num	ctg_n50	ctg_n90	Reads used Rate	ORFs Num.	Complete_ORFs.Rate
1A	74,237,232	72012641	87074	4872	778	0.709904	237984	0.472939
2A	71,854,762	68031082	94018	4411	735	0.650117	247549	0.492185
3A	70470392	65370782	112467	2656	661	0.549778	248366	0.576669
4A	72626874	66929169	87155	4395	727	0.694325	229862	0.495019
5A	97849834	95267161	139100	4677	731	0.705489	362422	0.493963
6A	90156866	88181036	86930	7377	769	0.682893	243867	0.446288
7A	100182854	95358943	109050	4633	716	0.671171	279434	0.502838
8A	65900506	64201130	77930	5242	747	0.70254	208738	0.478001
9A	67999486	66782995	107012	2603	668	0.566645	233480	0.577767
10A	58475714	57247895	95668	3324	704	0.12866	27882	0.226454
11A	56598614	55177023	110909	2166	644	0.529917	231324	0.611113
12A	65577834	63487167	87238	2775	672	0.574651	197159	0.564879
13A	63362784	61686763	115178	2806	674	0.20113	50846	0.306907
14A	62661362	60843482	87580	3964	707	0.333958	118998	0.439167
15A	71647832	69195285	71204	2173	627	0.621403	170175	0.505791
16A	71232090	68453022	95869	3151	691	0.64615	229542	0.54407
17A	68945934	66873342	105325	3486	717	0.617069	259013	0.526418
18A	70398102	68056229	92529	4003	731	0.605078	236652	0.508967
19A	68050696	65768049	126161	2758	670	0.54022	289721	0.569869
20A	68779142	67370103	134329	3012	677	0.554547	314227	0.558329
