# Supplementary material for: Establishment of a Macaca fascicularis gut microbiome gene catalog and comparison with the human, pig, and mouse gut microbiomes
Source: Gigascience. 2018 Aug 18;7(9):giy100. doi: 10.1093/gigascience/giy100 (PMC6137240; doi:10.1093/gigascience/giy100)
Supplement: Additional Files [file giy100_supplemental_files.zip › Additional file 10.xlsx]

## Sheet: human
Genera A	Genera B	Spearman correlation coefficient	P value	q value (<0.05)	the direction of the relationship
Anaerotruncus	Alistipes	0.355233	0	0	+
Bacillus	Alistipes	0.0818874	0.00354506	0.00432027	+
Bacillus	Anaerotruncus	0.295496	0	0	+
Bacteroides	Anaerostipes	-0.110072	8.71709e-05	0.000120102	-
Bacteroides	Bacillus	-0.370886	0	0	-
Bifidobacterium	Anaerostipes	0.479627	0	0	+
Blautia	Anaerostipes	0.679591	0	0	+
Blautia	Bifidobacterium	0.370004	0	0	+
Campylobacter	Anaerostipes	0.401351	0	0	+
Campylobacter	Blautia	0.471127	0	0	+
Clostridium	Anaerostipes	0.610197	0	0	+
Clostridium	Bacillus	0.447813	0	0	+
Clostridium	Bacteroides	-0.375119	0	0	-
Clostridium	Bifidobacterium	0.35703	0	0	+
Clostridium	Blautia	0.5616	0	0	+
Clostridium	Campylobacter	0.323679	0	0	+
Collinsella	Alistipes	0.0936474	0.000849525	0.00109162	+
Collinsella	Bacteroides	-0.329047	0	0	-
Collinsella	Bifidobacterium	0.511796	0	0	+
Collinsella	Blautia	0.327527	0	0	+
Collinsella	Campylobacter	0.110794	7.8278e-05	0.000108756	+
Coprobacillus	Alistipes	-0.064685	0.0213157	0.0246447	-
Coprobacillus	Anaerostipes	0.484811	0	0	+
Coprobacillus	Bacillus	0.334593	0	0	+
Coprobacillus	Blautia	0.539088	0	0	+
Coprobacillus	Clostridium	0.470763	0	0	+
Coprococcus	Bacillus	0.358969	0	0	+
Coprococcus	Bacteroides	-0.341645	0	0	-
Coprococcus	Bifidobacterium	0.0945592	0.000755171	0.000975429	+
Coprococcus	Campylobacter	0.0716152	0.0107886	0.0128018	+
Coprococcus	Clostridium	0.385841	0	0	+
Dialister	Coprobacillus	0.0648584	0.0209698	0.0243015	+
Dorea	Alistipes	-0.105425	0.000171702	0.000230173	-
Dorea	Anaerostipes	0.671173	0	0	+
Dorea	Bacillus	0.315962	0	0	+
Dorea	Bacteroides	-0.342804	0	0	-
Dorea	Bifidobacterium	0.434016	0	0	+
Dorea	Blautia	0.705347	0	0	+
Dorea	Campylobacter	0.373821	0	0	+
Dorea	Clostridium	0.589156	0	0	+
Dorea	Collinsella	0.459782	0	0	+
Dorea	Coprobacillus	0.479197	0	0	+
Dorea	Coprococcus	0.327141	0	0	+
Eggerthella	Alistipes	0.0589024	0.036061	0.0411178	+
Eggerthella	Anaerostipes	0.529266	0	0	+
Eggerthella	Anaerotruncus	0.365377	0	0	+
Eggerthella	Bacteroides	-0.0584375	0.0375555	0.0427237	-
Eggerthella	Bifidobacterium	0.427467	0	0	+
Eggerthella	Blautia	0.571079	0	0	+
Eggerthella	Campylobacter	0.319749	0	0	+
Eggerthella	Clostridium	0.388213	0	0	+
Eggerthella	Collinsella	0.387921	0	0	+
Eggerthella	Coprobacillus	0.437714	0	0	+
Eggerthella	Coprococcus	0.0934644	0.000869738	0.00111183	+
Eggerthella	Dialister	0.0568987	0.0428836	0.0486734	+
Eggerthella	Dorea	0.488126	0	0	+
Enterococcus	Alistipes	-0.0660875	0.0186553	0.0216699	-
Enterococcus	Anaerostipes	0.35874	0	0	+
Enterococcus	Blautia	0.48376	0	0	+
Enterococcus	Campylobacter	0.452046	0	0	+
Enterococcus	Clostridium	0.3825	0	0	+
Enterococcus	Coprobacillus	0.369991	0	0	+
Enterococcus	Dialister	0.0611087	0.02964	0.0340311	+
Enterococcus	Dorea	0.354784	0	0	+
Enterococcus	Eggerthella	0.317897	0	0	+
Eubacterium	Anaerostipes	0.357596	0	0	+
Eubacterium	Anaerotruncus	0.420739	0	0	+
Eubacterium	Bacillus	0.292743	0	0	+
Eubacterium	Bacteroides	-0.104991	0.000182661	0.000244204	-
Eubacterium	Blautia	0.391298	0	0	+
Eubacterium	Campylobacter	0.30333	0	0	+
Eubacterium	Clostridium	0.383619	0	0	+
Eubacterium	Coprobacillus	0.298419	0	0	+
Eubacterium	Dorea	0.490747	0	0	+
Eubacterium	Eggerthella	0.348712	0	0	+
Eubacterium	Enterococcus	0.293229	0	0	+
Faecalibacterium	Campylobacter	0.106768	0.00014154	0.000191814	+
Faecalibacterium	Coprobacillus	0.0622061	0.0268301	0.0308765	+
Faecalibacterium	Dorea	0.355773	0	0	+
Faecalibacterium	Eubacterium	0.332807	0	0	+
Fusobacterium	Anaerotruncus	0.106161	0.000154482	0.00020765	+
Fusobacterium	Bifidobacterium	0.0601872	0.0321915	0.0367903	+
Lactobacillus	Anaerostipes	0.340854	0	0	+
Lactobacillus	Anaerotruncus	0.0984488	0.000451832	0.00059288	+
Lactobacillus	Bacteroides	-0.460456	0	0	-
Lactobacillus	Bifidobacterium	0.456878	0	0	+
Lactobacillus	Blautia	0.315616	0	0	+
Lactobacillus	Clostridium	0.405056	0	0	+
Lactobacillus	Collinsella	0.358746	0	0	+
Lactobacillus	Coprobacillus	0.292931	0	0	+
Lactobacillus	Dorea	0.500477	0	0	+
Lactobacillus	Faecalibacterium	0.326802	0	0	+
Lactobacillus	Fusobacterium	0.0982424	0.000464532	0.000607936	+
Megasphaera	Blautia	0.0693423	0.0135716	0.0159894	+
Megasphaera	Campylobacter	0.100557	0.000339395	0.000447713	+
Megasphaera	Clostridium	0.103514	0.000225122	0.000299976	+
Megasphaera	Coprobacillus	0.0723005	0.0100554	0.0119891	+
Megasphaera	Dialister	0.527633	0	0	+
Megasphaera	Dorea	0.0707658	0.011763	0.0138916	+
Megasphaera	Faecalibacterium	0.0778179	0.00559229	0.00673246	+
Odoribacter	Alistipes	0.555886	0	0	+
Odoribacter	Bacillus	0.10719	0.000133147	0.000181432	+
Odoribacter	Campylobacter	-0.0711512	0.0113116	0.0133903	-
Odoribacter	Coprobacillus	-0.0670354	0.0170261	0.0198705	-
Odoribacter	Enterococcus	-0.0907054	0.00123362	0.00155693	-
Odoribacter	Fusobacterium	-0.0886555	0.00158993	0.00199143	-
Oribacterium	Anaerotruncus	0.30047	0	0	+
Oribacterium	Bacillus	0.489173	0	0	+
Oribacterium	Bacteroides	-0.473767	0	0	-
Oribacterium	Clostridium	0.527579	0	0	+
Oribacterium	Coprobacillus	0.299281	0	0	+
Oribacterium	Coprococcus	0.487694	0	0	+
Oribacterium	Dialister	0.111009	7.57891e-05	0.000105594	+
Oribacterium	Dorea	0.474729	0	0	+
Oribacterium	Eubacterium	0.386159	0	0	+
Oribacterium	Faecalibacterium	0.375913	0	0	+
Oribacterium	Lactobacillus	0.399703	0	0	+
Oribacterium	Odoribacter	0.0822269	0.00340977	0.00417592	+
Parabacteroides	Alistipes	0.328737	0	0	+
Parabacteroides	Anaerotruncus	0.0684827	0.0147788	0.0173704	+
Parabacteroides	Bacteroides	0.531179	0	0	+
Parabacteroides	Blautia	-0.111031	7.5547e-05	0.000105553	-
Parabacteroides	Campylobacter	-0.0917157	0.00108659	0.00137486	-
Parabacteroides	Collinsella	-0.0666179	0.0177276	0.0206406	-
Parabacteroides	Coprobacillus	-0.1035	0.000225587	0.000299976	-
Parabacteroides	Dialister	-0.0922548	0.00101491	0.00129076	-
Parabacteroides	Fusobacterium	-0.0780263	0.00546584	0.00659625	-
Parabacteroides	Megasphaera	-0.0935251	0.000862983	0.00110604	-
Parabacteroides	Odoribacter	0.35552	0	0	+
Parabacteroides	Oribacterium	-0.296697	0	0	-
Prevotella	Bacteroides	-0.335352	0	0	-
Prevotella	Bifidobacterium	-0.0996535	0.000383936	0.000505125	-
Prevotella	Dorea	-0.0838406	0.00282858	0.00348133	-
Prevotella	Faecalibacterium	0.0773957	0.00585649	0.00703346	+
Prevotella	Oribacterium	-0.0680241	0.0154609	0.0181291	-
Prevotella	Parabacteroides	-0.110754	7.8749e-05	0.000109105	-
Pseudoflavonifractor	Alistipes	0.399375	0	0	+
Pseudoflavonifractor	Anaerotruncus	0.47373	0	0	+
Pseudoflavonifractor	Bacillus	0.443984	0	0	+
Pseudoflavonifractor	Bacteroides	-0.328409	0	0	-
Pseudoflavonifractor	Clostridium	0.330714	0	0	+
Pseudoflavonifractor	Collinsella	0.361014	0	0	+
Pseudoflavonifractor	Coprobacillus	0.326927	0	0	+
Pseudoflavonifractor	Dialister	0.109758	9.1337e-05	0.000125493	+
Pseudoflavonifractor	Dorea	0.328371	0	0	+
Pseudoflavonifractor	Eggerthella	0.376663	0	0	+
Pseudoflavonifractor	Eubacterium	0.329017	0	0	+
Pseudoflavonifractor	Megasphaera	-0.100885	0.000324472	0.000429168	-
Pseudoflavonifractor	Odoribacter	0.29463	0	0	+
Pseudoflavonifractor	Oribacterium	0.493495	0	0	+
Pseudoflavonifractor	Prevotella	-0.0917621	0.00108023	0.00137032	-
Roseburia	Bifidobacterium	0.0857827	0.00224962	0.00279652	+
Roseburia	Clostridium	0.340307	0	0	+
Roseburia	Collinsella	0.0970351	0.000545727	0.000712318	+
Roseburia	Coprobacillus	0.085408	0.00235208	0.00291658	+
Roseburia	Coprococcus	0.334683	0	0	+
Roseburia	Dialister	0.0961363	0.000614559	0.000800055	+
Roseburia	Dorea	0.393622	0	0	+
Roseburia	Eggerthella	0.0892076	0.00148564	0.00186552	+
Roseburia	Enterococcus	0.0718008	0.0105855	0.0125909	+
Roseburia	Eubacterium	0.404366	0	0	+
Roseburia	Faecalibacterium	0.471078	0	0	+
Roseburia	Fusobacterium	0.0603398	0.0317565	0.0363769	+
Roseburia	Lactobacillus	0.319748	0	0	+
Roseburia	Oribacterium	0.473584	0	0	+
Ruminococcus	Anaerostipes	0.618668	0	0	+
Ruminococcus	Bacteroides	-0.06771	0.0159439	0.0186513	-
Ruminococcus	Bifidobacterium	0.343954	0	0	+
Ruminococcus	Blautia	0.630707	0	0	+
Ruminococcus	Campylobacter	0.359041	0	0	+
Ruminococcus	Clostridium	0.448381	0	0	+
Ruminococcus	Coprobacillus	0.372637	0	0	+
Ruminococcus	Dialister	0.0767499	0.00628242	0.00752677	+
Ruminococcus	Dorea	0.644537	0	0	+
Ruminococcus	Eggerthella	0.454371	0	0	+
Ruminococcus	Enterococcus	0.326669	0	0	+
Ruminococcus	Eubacterium	0.397517	0	0	+
Ruminococcus	Faecalibacterium	0.298049	0	0	+
Ruminococcus	Lactobacillus	0.300528	0	0	+
Ruminococcus	Parabacteroides	-0.0860589	0.00217672	0.0027127	-
Ruminococcus	Roseburia	0.291551	0	0	+
Selenomonas	Bacillus	0.0947665	0.000735119	0.000952008	+
Selenomonas	Bacteroides	-0.335988	0	0	-
Selenomonas	Blautia	0.106585	0.000145325	0.000196407	+
Selenomonas	Campylobacter	0.0852652	0.00239224	0.00295898	+
Selenomonas	Coprobacillus	0.109172	9.96111e-05	0.000136484	+
Selenomonas	Coprococcus	0.108674	0.000107188	0.000146461	+
Selenomonas	Dialister	0.456431	0	0	+
Selenomonas	Eggerthella	0.0821839	0.00342663	0.00418622	+
Selenomonas	Enterococcus	0.106229	0.00015299	0.000206204	+
Selenomonas	Eubacterium	0.0897133	0.0013957	0.00175702	+
Selenomonas	Megasphaera	0.609577	0	0	+
Selenomonas	Pseudoflavonifractor	0.0807252	0.00404609	0.00491878	+
Selenomonas	Ruminococcus	0.0804737	0.0041626	0.00504804	+
Streptococcus	Anaerostipes	0.463173	0	0	+
Streptococcus	Bifidobacterium	0.375284	0	0	+
Streptococcus	Blautia	0.463353	0	0	+
Streptococcus	Campylobacter	0.414296	0	0	+
Streptococcus	Clostridium	0.410224	0	0	+
Streptococcus	Coprobacillus	0.350207	0	0	+
Streptococcus	Dorea	0.462338	0	0	+
Streptococcus	Eggerthella	0.310928	0	0	+
Streptococcus	Enterococcus	0.406084	0	0	+
Streptococcus	Lactobacillus	0.469409	0	0	+
Streptococcus	Ruminococcus	0.364815	0	0	+
Subdoligranulum	Alistipes	0.391399	0	0	+
Subdoligranulum	Anaerostipes	0.0867946	0.001993	0.00248999	+
Subdoligranulum	Anaerotruncus	0.464918	0	0	+
Subdoligranulum	Campylobacter	0.0929341	0.000930842	0.00118688	+
Subdoligranulum	Coprobacillus	0.323228	0	0	+
Subdoligranulum	Dialister	0.0832729	0.00302187	0.00371002	+
Subdoligranulum	Dorea	0.110453	8.23709e-05	0.000113805	+
Subdoligranulum	Eggerthella	0.423365	0	0	+
Subdoligranulum	Fusobacterium	0.0759949	0.00681558	0.00814585	+
Subdoligranulum	Pseudoflavonifractor	0.567317	0	0	+
Subdoligranulum	Roseburia	-0.0794587	0.00466442	0.00564281	-
Subdoligranulum	Ruminococcus	0.0845004	0.00261819	0.0032304	+
Subdoligranulum	Selenomonas	0.0567416	0.0434621	0.0492173	+
Treponema	Alistipes	0.101112	0.000314477	0.000417061	+
Treponema	Bacillus	0.491357	0	0	+
Treponema	Bacteroides	-0.627918	0	0	-
Treponema	Bifidobacterium	0.111072	7.50858e-05	0.000105205	+
Treponema	Blautia	0.0959366	0.000630906	0.000819187	+
Treponema	Clostridium	0.417738	0	0	+
Treponema	Coprococcus	0.469813	0	0	+
Treponema	Dorea	0.33918	0	0	+
Treponema	Eggerthella	0.107016	0.000136554	0.000185563	+
Treponema	Enterococcus	0.0945066	0.000760333	0.000979546	+
Treponema	Eubacterium	0.293357	0	0	+
Treponema	Faecalibacterium	0.318194	0	0	+
Treponema	Lactobacillus	0.365227	0	0	+
Treponema	Oribacterium	0.671959	0	0	+
Treponema	Parabacteroides	-0.328459	0	0	-
Treponema	Pseudoflavonifractor	0.579418	0	0	+
Treponema	Roseburia	0.374172	0	0	+
Treponema	Streptococcus	0.0636955	0.0233859	0.0269754	+

## Sheet: pig
Genera A	Genera B	Spearman correlation coefficient	P value	q value (<0.05)	the direction of the relationship
Anaerostipes	Alistipes	0.148509	0.0118325	0.0158191	+
Anaerotruncus	Anaerostipes	0.177655	0.00255558	0.00360105	+
Bacillus	Anaerotruncus	0.196855	0.000815608	0.00119334	+
Bacteroides	Anaerotruncus	-0.478521	0	0	-
Bifidobacterium	Alistipes	-0.195637	0.000879742	0.00127588	-
Bifidobacterium	Anaerotruncus	0.691654	0	0	+
Blautia	Bacteroides	0.215886	0.000236223	0.000357215	+
Campylobacter	Anaerostipes	0.174229	0.00309824	0.00431666	+
Campylobacter	Anaerotruncus	-0.208426	0.000388933	0.000579312	-
Campylobacter	Bacillus	0.22336	0.00014093	0.000215081	+
Campylobacter	Bacteroides	0.165784	0.00491001	0.00667223	+
Clostridium	Anaerostipes	0.191098	0.00116173	0.00167411	+
Clostridium	Anaerotruncus	0.759498	0	0	+
Clostridium	Bacillus	0.45953	0	0	+
Clostridium	Bacteroides	-0.45089	0	0	-
Clostridium	Bifidobacterium	0.629115	0	0	+
Clostridium	Blautia	-0.190054	0.00123742	0.00177387	-
Collinsella	Anaerostipes	0.196251	0.000846834	0.00123176	+
Collinsella	Bacteroides	0.13016	0.0275292	0.0351015	+
Collinsella	Blautia	0.551499	0	0	+
Collinsella	Campylobacter	0.139485	0.018129	0.0238514	+
Coprobacillus	Blautia	0.452305	0	0	+
Coprobacillus	Clostridium	0.204683	0.00049639	0.000732766	+
Coprococcus	Bacteroides	0.167119	0.00457157	0.00622939	+
Coprococcus	Blautia	0.73041	0	0	+
Dialister	Anaerotruncus	-0.606704	0	0	-
Dialister	Bifidobacterium	-0.514629	0	0	-
Dialister	Blautia	0.449194	0	0	+
Dialister	Campylobacter	0.154767	0.00868672	0.0116449	+
Dialister	Clostridium	-0.639094	0	0	-
Dialister	Collinsella	0.699358	0	0	+
Dorea	Alistipes	0.169299	0.0040637	0.00558337	+
Dorea	Bacteroides	0.137529	0.0198275	0.0258945	+
Dorea	Blautia	0.679382	0	0	+
Dorea	Campylobacter	0.191595	0.0011272	0.00163	+
Dorea	Collinsella	0.683269	0	0	+
Dorea	Coprococcus	0.551936	0	0	+
Dorea	Dialister	0.661529	0	0	+
Eggerthella	Alistipes	-0.544484	0	0	-
Eggerthella	Anaerotruncus	0.539317	0	0	+
Eggerthella	Bacillus	0.158919	0.00703419	0.0095067	+
Eggerthella	Bacteroides	-0.522597	0	0	-
Eggerthella	Clostridium	0.557437	0	0	+
Eggerthella	Dialister	-0.553992	0	0	-
Enterococcus	Alistipes	-0.542587	0	0	-
Enterococcus	Anaerotruncus	0.646313	0	0	+
Enterococcus	Bacillus	0.188639	0.00134721	0.00192569	+
Enterococcus	Bacteroides	-0.440525	0	0	-
Enterococcus	Clostridium	0.671742	0	0	+
Enterococcus	Coprococcus	-0.233874	6.61995e-05	0.000102609	-
Enterococcus	Dialister	-0.465394	0	0	-
Enterococcus	Eggerthella	0.701816	0	0	+
Eubacterium	Anaerotruncus	-0.469153	0	0	-
Eubacterium	Bifidobacterium	-0.452787	0	0	-
Eubacterium	Blautia	0.537799	0	0	+
Eubacterium	Collinsella	0.514139	0	0	+
Eubacterium	Dialister	0.605239	0	0	+
Eubacterium	Dorea	0.539672	0	0	+
Faecalibacterium	Alistipes	0.132532	0.0248094	0.0320454	+
Faecalibacterium	Anaerostipes	0.204683	0.00049639	0.000732766	+
Faecalibacterium	Bacillus	-0.203954	0.000520268	0.000765735	-
Faecalibacterium	Blautia	0.64426	0	0	+
Faecalibacterium	Campylobacter	0.191059	0.00116445	0.00167411	+
Faecalibacterium	Collinsella	0.684621	0	0	+
Faecalibacterium	Coprococcus	0.560173	0	0	+
Faecalibacterium	Dialister	0.656905	0	0	+
Faecalibacterium	Dorea	0.721744	0	0	+
Faecalibacterium	Enterococcus	-0.196476	0.000835083	0.00121824	-
Faecalibacterium	Eubacterium	0.691522	0	0	+
Fusobacterium	Clostridium	0.213907	0.000270069	0.000407156	+
Fusobacterium	Dialister	-0.131152	0.026362	0.0337869	-
Fusobacterium	Enterococcus	0.121904	0.0390839	0.0490776	+
Lactobacillus	Anaerostipes	0.142291	0.0159141	0.0209931	+
Lactobacillus	Blautia	0.132828	0.0244868	0.0317114	+
Lactobacillus	Clostridium	-0.137343	0.0199959	0.0260314	-
Lactobacillus	Coprococcus	0.187883	0.00140946	0.00200889	+
Lactobacillus	Dialister	0.169245	0.00407571	0.0055844	+
Lactobacillus	Dorea	0.198635	0.000729687	0.00107078	+
Lactobacillus	Faecalibacterium	0.173952	0.00314652	0.00435943	+
Megasphaera	Anaerotruncus	-0.548512	0	0	-
Megasphaera	Campylobacter	0.147094	0.0126697	0.0168476	+
Megasphaera	Clostridium	-0.6145	0	0	-
Megasphaera	Collinsella	0.692452	0	0	+
Megasphaera	Dialister	0.864966	0	0	+
Megasphaera	Dorea	0.543275	0	0	+
Megasphaera	Eggerthella	-0.502075	0	0	-
Megasphaera	Enterococcus	-0.462862	0	0	-
Megasphaera	Eubacterium	0.498382	0	0	+
Megasphaera	Faecalibacterium	0.555671	0	0	+
Megasphaera	Fusobacterium	-0.174704	0.00301728	0.00421569	-
Odoribacter	Anaerotruncus	-0.666635	0	0	-
Odoribacter	Bacteroides	0.627287	0	0	+
Odoribacter	Bifidobacterium	-0.565441	0	0	-
Odoribacter	Campylobacter	0.132105	0.0252806	0.0324849	+
Odoribacter	Clostridium	-0.687262	0	0	-
Odoribacter	Collinsella	0.467841	0	0	+
Odoribacter	Dialister	0.696445	0	0	+
Odoribacter	Dorea	0.465727	0	0	+
Odoribacter	Eggerthella	-0.626307	0	0	-
Odoribacter	Enterococcus	-0.532347	0	0	-
Odoribacter	Eubacterium	0.554656	0	0	+
Odoribacter	Faecalibacterium	0.558362	0	0	+
Odoribacter	Lactobacillus	0.124703	0.0347752	0.0437779	+
Odoribacter	Megasphaera	0.649646	0	0	+
Oribacterium	Alistipes	0.13062	0.0269826	0.0344932	+
Oribacterium	Anaerotruncus	-0.534812	0	0	-
Oribacterium	Bacillus	-0.175214	0.0029324	0.00410867	-
Oribacterium	Bacteroides	0.2225	0.000149688	0.000227747	+
Oribacterium	Bifidobacterium	-0.504481	0	0	-
Oribacterium	Blautia	0.584052	0	0	+
Oribacterium	Campylobacter	0.132179	0.0251987	0.0324638	+
Oribacterium	Clostridium	-0.48246	0	0	-
Oribacterium	Collinsella	0.751055	0	0	+
Oribacterium	Coprobacillus	0.221715	0.00015813	0.000239855	+
Oribacterium	Coprococcus	0.482644	0	0	+
Oribacterium	Dialister	0.738832	0	0	+
Oribacterium	Dorea	0.685832	0	0	+
Oribacterium	Eubacterium	0.627309	0	0	+
Oribacterium	Faecalibacterium	0.748516	0	0	+
Oribacterium	Fusobacterium	-0.137517	0.0198385	0.0258945	-
Oribacterium	Megasphaera	0.664542	0	0	+
Oribacterium	Odoribacter	0.570066	0	0	+
Parabacteroides	Anaerotruncus	-0.498246	0	0	-
Parabacteroides	Bacteroides	0.740639	0	0	+
Parabacteroides	Clostridium	-0.458665	0	0	-
Parabacteroides	Dialister	0.449083	0	0	+
Parabacteroides	Eggerthella	-0.583601	0	0	-
Parabacteroides	Enterococcus	-0.479167	0	0	-
Parabacteroides	Eubacterium	0.453031	0	0	+
Parabacteroides	Odoribacter	0.616398	0	0	+
Prevotella	Anaerotruncus	-0.802853	0	0	-
Prevotella	Bacteroides	0.605768	0	0	+
Prevotella	Bifidobacterium	-0.681495	0	0	-
Prevotella	Blautia	0.506715	0	0	+
Prevotella	Campylobacter	0.226336	0.000114192	0.000175353	+
Prevotella	Clostridium	-0.77216	0	0	-
Prevotella	Collinsella	0.640777	0	0	+
Prevotella	Coprococcus	0.434947	0	0	+
Prevotella	Dialister	0.79913	0	0	+
Prevotella	Dorea	0.574389	0	0	+
Prevotella	Eggerthella	-0.642153	0	0	-
Prevotella	Enterococcus	-0.620862	0	0	-
Prevotella	Eubacterium	0.690765	0	0	+
Prevotella	Faecalibacterium	0.682611	0	0	+
Prevotella	Fusobacterium	-0.155283	0.00846397	0.011377	-
Prevotella	Megasphaera	0.723751	0	0	+
Prevotella	Odoribacter	0.800217	0	0	+
Prevotella	Oribacterium	0.736432	0	0	+
Prevotella	Parabacteroides	0.652754	0	0	+
Pseudoflavonifractor	Alistipes	-0.134764	0.0224641	0.0291681	-
Pseudoflavonifractor	Anaerotruncus	0.83283	0	0	+
Pseudoflavonifractor	Bifidobacterium	0.543068	0	0	+
Pseudoflavonifractor	Campylobacter	-0.21369	0.00027404	0.00041189	-
Pseudoflavonifractor	Clostridium	0.599899	0	0	+
Pseudoflavonifractor	Dialister	-0.443219	0	0	-
Pseudoflavonifractor	Dorea	-0.230029	8.76188e-05	0.000135386	-
Pseudoflavonifractor	Enterococcus	0.593278	0	0	+
Pseudoflavonifractor	Eubacterium	-0.449646	0	0	-
Pseudoflavonifractor	Odoribacter	-0.502005	0	0	-
Pseudoflavonifractor	Parabacteroides	-0.43496	0	0	-
Pseudoflavonifractor	Prevotella	-0.700168	0	0	-
Roseburia	Anaerotruncus	-0.167819	0.00440259	0.00601566	-
Roseburia	Bifidobacterium	-0.223703	0.000137571	0.000210603	-
Roseburia	Blautia	0.476002	0	0	+
Roseburia	Campylobacter	0.170241	0.00386058	0.00531902	+
Roseburia	Eggerthella	-0.21163	0.000314604	0.000471431	-
Roseburia	Eubacterium	0.738953	0	0	+
Roseburia	Faecalibacterium	0.489502	0	0	+
Roseburia	Fusobacterium	0.146143	0.013261	0.0175867	+
Roseburia	Megasphaera	0.161672	0.00609943	0.0082659	+
Ruminococcus	Alistipes	-0.228136	0.000100413	0.000154674	-
Ruminococcus	Bifidobacterium	0.187337	0.00145613	0.00206945	+
Ruminococcus	Clostridium	0.448266	0	0	+
Ruminococcus	Coprococcus	0.143001	0.0153926	0.0203593	+
Ruminococcus	Megasphaera	-0.128619	0.0294307	0.0373341	-
Ruminococcus	Pseudoflavonifractor	0.452363	0	0	+
Selenomonas	Alistipes	0.20993	0.000352205	0.000526186	+
Selenomonas	Anaerotruncus	-0.709999	0	0	-
Selenomonas	Bacillus	-0.179597	0.00228778	0.00323288	-
Selenomonas	Bifidobacterium	-0.565093	0	0	-
Selenomonas	Campylobacter	0.172977	0.00332134	0.00458881	+
Selenomonas	Clostridium	-0.656695	0	0	-
Selenomonas	Collinsella	0.583256	0	0	+
Selenomonas	Dialister	0.736487	0	0	+
Selenomonas	Dorea	0.490833	0	0	+
Selenomonas	Eggerthella	-0.520319	0	0	-
Selenomonas	Enterococcus	-0.516858	0	0	-
Selenomonas	Eubacterium	0.625727	0	0	+
Selenomonas	Faecalibacterium	0.588708	0	0	+
Selenomonas	Fusobacterium	-0.128308	0.0298274	0.0377407	-
Selenomonas	Megasphaera	0.70513	0	0	+
Selenomonas	Odoribacter	0.68019	0	0	+
Selenomonas	Oribacterium	0.70071	0	0	+
Selenomonas	Parabacteroides	0.490933	0	0	+
Selenomonas	Prevotella	0.829597	0	0	+
Selenomonas	Pseudoflavonifractor	-0.62702	0	0	-
Streptococcus	Alistipes	-0.530017	0	0	-
Streptococcus	Bacillus	0.147227	0.0125888	0.0167851	+
Streptococcus	Bacteroides	-0.45359	0	0	-
Streptococcus	Bifidobacterium	0.205257	0.000478276	0.000710255	+
Streptococcus	Clostridium	0.453975	0	0	+
Streptococcus	Coprococcus	-0.129629	0.0281727	0.0358299	-
Streptococcus	Eggerthella	0.777593	0	0	+
Streptococcus	Enterococcus	0.767933	0	0	+
Streptococcus	Faecalibacterium	-0.155793	0.00824907	0.0111183	-
Streptococcus	Odoribacter	-0.450471	0	0	-
Streptococcus	Oribacterium	-0.17404	0.00313109	0.0043502	-
Streptococcus	Parabacteroides	-0.485344	0	0	-
Streptococcus	Prevotella	-0.449598	0	0	-
Streptococcus	Roseburia	-0.181464	0.00205485	0.00291201	-
Subdoligranulum	Anaerotruncus	-0.479376	0	0	-
Subdoligranulum	Blautia	0.707925	0	0	+
Subdoligranulum	Clostridium	-0.480752	0	0	-
Subdoligranulum	Collinsella	0.803527	0	0	+
Subdoligranulum	Coprococcus	0.601369	0	0	+
Subdoligranulum	Dialister	0.744832	0	0	+
Subdoligranulum	Dorea	0.714003	0	0	+
Subdoligranulum	Eggerthella	-0.545564	0	0	-
Subdoligranulum	Eubacterium	0.63169	0	0	+
Subdoligranulum	Faecalibacterium	0.808206	0	0	+
Subdoligranulum	Fusobacterium	-0.138789	0.0187182	0.0245615	-
Subdoligranulum	Megasphaera	0.690477	0	0	+
Subdoligranulum	Odoribacter	0.607328	0	0	+
Subdoligranulum	Oribacterium	0.767778	0	0	+
Subdoligranulum	Parabacteroides	0.450342	0	0	+
Subdoligranulum	Prevotella	0.766081	0	0	+
Subdoligranulum	Selenomonas	0.659668	0	0	+
Treponema	Anaerotruncus	0.539553	0	0	+
Treponema	Bacteroides	-0.461407	0	0	-
Treponema	Blautia	-0.441882	0	0	-
Treponema	Clostridium	0.525108	0	0	+
Treponema	Collinsella	-0.678804	0	0	-
Treponema	Dialister	-0.691111	0	0	-
Treponema	Dorea	-0.525105	0	0	-
Treponema	Eggerthella	0.57135	0	0	+
Treponema	Enterococcus	0.453972	0	0	+
Treponema	Eubacterium	-0.667885	0	0	-
Treponema	Faecalibacterium	-0.648366	0	0	-
Treponema	Fusobacterium	0.127433	0.0309694	0.0390861	+
Treponema	Megasphaera	-0.64482	0	0	-
Treponema	Odoribacter	-0.677776	0	0	-
Treponema	Oribacterium	-0.651873	0	0	-
Treponema	Parabacteroides	-0.564889	0	0	-
Treponema	Prevotella	-0.7766	0	0	-
Treponema	Ruminococcus	0.177307	0.00260635	0.00366218	+
Treponema	Selenomonas	-0.643721	0	0	-
Treponema	Streptococcus	0.434902	0	0	+
Treponema	Subdoligranulum	-0.697759	0	0	-

## Sheet: mouse
Genera A	Genera B	Spearman correlation coefficient	P value	q value (<0.05)	the direction of the relationship
Anaerostipes	Alistipes	-0.198205	0.00707669	0.0101446	-
Anaerotruncus	Anaerostipes	0.618634	0	0	+
Bacillus	Anaerostipes	0.640242	0	0	+
Bacillus	Anaerotruncus	0.64945	0	0	+
Bacteroides	Anaerotruncus	-0.562178	0	0	-
Bacteroides	Bacillus	-0.527177	0	0	-
Bifidobacterium	Bacteroides	-0.236992	0.00123329	0.001888	-
Blautia	Alistipes	-0.251511	0.000594948	0.000948855	-
Blautia	Anaerostipes	0.859641	0	0	+
Blautia	Anaerotruncus	0.627397	0	0	+
Blautia	Bacillus	0.73175	0	0	+
Clostridium	Alistipes	-0.239928	0.00106785	0.00166036	-
Clostridium	Anaerostipes	0.855306	0	0	+
Clostridium	Anaerotruncus	0.712789	0	0	+
Clostridium	Bacillus	0.794681	0	0	+
Clostridium	Blautia	0.954634	0	0	+
Clostridium	Campylobacter	0.181253	0.0139029	0.0192084	+
Collinsella	Anaerostipes	-0.267745	0.000250454	0.000409984	-
Collinsella	Anaerotruncus	-0.258795	0.000406224	0.000656309	-
Coprobacillus	Anaerotruncus	0.24683	0.000756024	0.00119044	+
Coprococcus	Alistipes	-0.291042	6.57786e-05	0.000112004	-
Coprococcus	Anaerostipes	0.726613	0	0	+
Coprococcus	Anaerotruncus	0.633816	0	0	+
Coprococcus	Bacillus	0.691431	0	0	+
Coprococcus	Blautia	0.896003	0	0	+
Coprococcus	Clostridium	0.89033	0	0	+
Coprococcus	Coprobacillus	0.50774	0	0	+
Dialister	Anaerostipes	0.721048	0	0	+
Dialister	Anaerotruncus	0.689153	0	0	+
Dialister	Bacillus	0.608077	0	0	+
Dialister	Blautia	0.663983	0	0	+
Dialister	Clostridium	0.709817	0	0	+
Dialister	Collinsella	-0.158107	0.0321629	0.0425408	-
Dialister	Coprobacillus	0.20262	0.00588416	0.00853375	+
Dialister	Coprococcus	0.540078	0	0	+
Dorea	Alistipes	-0.287134	8.29797e-05	0.000139993	-
Dorea	Anaerostipes	0.718784	0	0	+
Dorea	Bifidobacterium	-0.1998	0.00662305	0.00952183	-
Dorea	Blautia	0.739244	0	0	+
Dorea	Clostridium	0.720448	0	0	+
Dorea	Coprobacillus	0.555707	0	0	+
Dorea	Coprococcus	0.60224	0	0	+
Dorea	Dialister	0.503637	0	0	+
Eggerthella	Alistipes	0.215424	0.00337527	0.00496776	+
Eggerthella	Bacillus	-0.195546	0.0078946	0.0112198	-
Eggerthella	Bifidobacterium	0.254618	0.000506236	0.000812599	+
Eggerthella	Collinsella	0.752103	0	0	+
Eggerthella	Dorea	0.200322	0.00648032	0.00934372	+
Enterococcus	Alistipes	-0.183271	0.0128638	0.0178724	-
Enterococcus	Anaerostipes	0.599565	0	0	+
Enterococcus	Anaerotruncus	0.552499	0	0	+
Enterococcus	Bacteroides	-0.194641	0.00819179	0.0116089	-
Enterococcus	Blautia	0.519591	0	0	+
Enterococcus	Clostridium	0.575471	0	0	+
Enterococcus	Collinsella	-0.177548	0.0160022	0.0218052	-
Enterococcus	Coprobacillus	0.205452	0.00521739	0.00761125	+
Enterococcus	Dialister	0.499016	0	0	+
Enterococcus	Dorea	0.496286	0	0	+
Enterococcus	Eggerthella	0.189973	0.00988731	0.0138144	+
Eubacterium	Anaerotruncus	0.508985	0	0	+
Eubacterium	Bacillus	0.589376	0	0	+
Eubacterium	Bacteroides	-0.582547	0	0	-
Eubacterium	Blautia	0.615259	0	0	+
Eubacterium	Campylobacter	-0.238414	0.00115044	0.00177763	-
Eubacterium	Clostridium	0.608923	0	0	+
Eubacterium	Coprococcus	0.703383	0	0	+
Eubacterium	Dorea	0.258585	0.000410779	0.000661514	+
Eubacterium	Eggerthella	-0.215604	0.00334839	0.00494287	-
Faecalibacterium	Anaerostipes	0.637125	0	0	+
Faecalibacterium	Anaerotruncus	0.80289	0	0	+
Faecalibacterium	Bacillus	0.747971	0	0	+
Faecalibacterium	Bacteroides	-0.670648	0	0	-
Faecalibacterium	Blautia	0.658119	0	0	+
Faecalibacterium	Clostridium	0.7406	0	0	+
Faecalibacterium	Coprobacillus	0.263869	0.000309429	0.000503202	+
Faecalibacterium	Coprococcus	0.613038	0	0	+
Faecalibacterium	Dialister	0.705219	0	0	+
Faecalibacterium	Eggerthella	-0.200826	0.00634495	0.00917521	-
Faecalibacterium	Eubacterium	0.605215	0	0	+
Fusobacterium	Anaerotruncus	0.249148	0.000671829	0.00106804	+
Fusobacterium	Campylobacter	0.1562	0.0343199	0.0452731	+
Fusobacterium	Clostridium	0.276793	0.000151041	0.000248892	+
Fusobacterium	Coprococcus	0.180823	0.0141332	0.0194725	+
Fusobacterium	Enterococcus	0.192701	0.00886224	0.0124523	+
Lactobacillus	Alistipes	-0.189332	0.0101431	0.014132	-
Lactobacillus	Anaerostipes	0.221928	0.00251512	0.00375753	+
Lactobacillus	Blautia	0.237426	0.00120747	0.00185419	+
Lactobacillus	Clostridium	0.174233	0.0181107	0.0244765	+
Lactobacillus	Eggerthella	0.280896	0.000119413	0.00019809	+
Lactobacillus	Enterococcus	0.178265	0.0155757	0.0212825	+
Megasphaera	Alistipes	0.26636	0.000270208	0.000440866	+
Megasphaera	Anaerostipes	0.533053	0	0	+
Megasphaera	Anaerotruncus	0.726601	0	0	+
Megasphaera	Bacillus	0.576433	0	0	+
Megasphaera	Bacteroides	-0.674331	0	0	-
Megasphaera	Bifidobacterium	0.284845	9.49262e-05	0.000159605	+
Megasphaera	Clostridium	0.542257	0	0	+
Megasphaera	Dialister	0.694028	0	0	+
Megasphaera	Faecalibacterium	0.768273	0	0	+
Odoribacter	Alistipes	0.218195	0.00298072	0.00441325	+
Odoribacter	Anaerostipes	-0.241577	0.000984134	0.001535	-
Odoribacter	Bacteroides	0.676729	0	0	+
Odoribacter	Coprobacillus	-0.22475	0.00220815	0.00331892	-
Odoribacter	Dialister	-0.174348	0.0180333	0.0244385	-
Odoribacter	Eggerthella	0.273524	0.000181677	0.000298383	+
Odoribacter	Fusobacterium	0.169166	0.0217992	0.0292227	+
Odoribacter	Megasphaera	-0.261494	0.000351704	0.000570082	-
Oribacterium	Alistipes	-0.159849	0.0302952	0.0401775	-
Oribacterium	Anaerostipes	0.628219	0	0	+
Oribacterium	Anaerotruncus	0.828297	0	0	+
Oribacterium	Bacillus	0.686498	0	0	+
Oribacterium	Bacteroides	-0.606097	0	0	-
Oribacterium	Blautia	0.732126	0	0	+
Oribacterium	Clostridium	0.776221	0	0	+
Oribacterium	Coprococcus	0.76542	0	0	+
Oribacterium	Dialister	0.643929	0	0	+
Oribacterium	Eggerthella	-0.242977	0.000917818	0.00143608	-
Oribacterium	Eubacterium	0.640745	0	0	+
Oribacterium	Faecalibacterium	0.811082	0	0	+
Oribacterium	Fusobacterium	0.213117	0.0037394	0.00548741	+
Oribacterium	Megasphaera	0.664663	0	0	+
Parabacteroides	Anaerotruncus	-0.562126	0	0	-
Parabacteroides	Bacteroides	0.883811	0	0	+
Parabacteroides	Bifidobacterium	-0.281911	0.000112607	0.000187427	-
Parabacteroides	Collinsella	0.166179	0.0242657	0.0323543	+
Parabacteroides	Coprobacillus	-0.166348	0.0241196	0.0322462	-
Parabacteroides	Coprococcus	-0.493254	0	0	-
Parabacteroides	Enterococcus	-0.197172	0.00738494	0.010556	-
Parabacteroides	Eubacterium	-0.638136	0	0	-
Parabacteroides	Faecalibacterium	-0.647252	0	0	-
Parabacteroides	Megasphaera	-0.610162	0	0	-
Parabacteroides	Odoribacter	0.628235	0	0	+
Parabacteroides	Oribacterium	-0.616619	0	0	-
Prevotella	Alistipes	0.290763	6.68869e-05	0.000113228	+
Prevotella	Anaerostipes	-0.668567	0	0	-
Prevotella	Anaerotruncus	-0.609056	0	0	-
Prevotella	Bacillus	-0.53369	0	0	-
Prevotella	Blautia	-0.699956	0	0	-
Prevotella	Campylobacter	-0.247185	0.000742546	0.00117294	-
Prevotella	Clostridium	-0.700091	0	0	-
Prevotella	Collinsella	0.193481	0.00858695	0.0120998	+
Prevotella	Coprobacillus	-0.191193	0.00941677	0.0131941	-
Prevotella	Coprococcus	-0.574861	0	0	-
Prevotella	Dialister	-0.508491	0	0	-
Prevotella	Dorea	-0.529354	0	0	-
Prevotella	Enterococcus	-0.728428	0	0	-
Prevotella	Eubacterium	-0.225338	0.0021487	0.00323938	-
Prevotella	Faecalibacterium	-0.487313	0	0	-
Prevotella	Oribacterium	-0.555343	0	0	-
Pseudoflavonifractor	Alistipes	0.230941	0.00165072	0.00251926	+
Pseudoflavonifractor	Anaerostipes	0.605729	0	0	+
Pseudoflavonifractor	Anaerotruncus	0.630202	0	0	+
Pseudoflavonifractor	Bacillus	0.490266	0	0	+
Pseudoflavonifractor	Bacteroides	-0.501959	0	0	-
Pseudoflavonifractor	Bifidobacterium	0.24857	0.000691974	0.00109655	+
Pseudoflavonifractor	Clostridium	0.530625	0	0	+
Pseudoflavonifractor	Dialister	0.727195	0	0	+
Pseudoflavonifractor	Dorea	0.246196	0.000780689	0.00122539	+
Pseudoflavonifractor	Faecalibacterium	0.693957	0	0	+
Pseudoflavonifractor	Fusobacterium	0.52539	0	0	+
Pseudoflavonifractor	Lactobacillus	-0.16609	0.0243424	0.0323695	-
Pseudoflavonifractor	Megasphaera	0.890002	0	0	+
Pseudoflavonifractor	Oribacterium	0.547895	0	0	+
Roseburia	Alistipes	-0.291002	6.5938e-05	0.000112004	-
Roseburia	Anaerostipes	0.782223	0	0	+
Roseburia	Anaerotruncus	0.550001	0	0	+
Roseburia	Bacillus	0.630918	0	0	+
Roseburia	Bacteroides	-0.239329	0.00109986	0.00170478	-
Roseburia	Blautia	0.909019	0	0	+
Roseburia	Clostridium	0.858712	0	0	+
Roseburia	Coprococcus	0.881798	0	0	+
Roseburia	Dialister	0.584356	0	0	+
Roseburia	Dorea	0.658498	0	0	+
Roseburia	Eubacterium	0.60807	0	0	+
Roseburia	Faecalibacterium	0.57969	0	0	+
Roseburia	Lactobacillus	0.220063	0.00273871	0.00406707	+
Roseburia	Odoribacter	-0.28424	9.83433e-05	0.000164791	-
Roseburia	Oribacterium	0.694654	0	0	+
Roseburia	Prevotella	-0.57144	0	0	-
Ruminococcus	Alistipes	-0.220452	0.00269062	0.00400764	-
Ruminococcus	Anaerostipes	0.66374	0	0	+
Ruminococcus	Anaerotruncus	0.716707	0	0	+
Ruminococcus	Bacillus	0.804527	0	0	+
Ruminococcus	Bacteroides	-0.668065	0	0	-
Ruminococcus	Blautia	0.769702	0	0	+
Ruminococcus	Clostridium	0.815502	0	0	+
Ruminococcus	Coprococcus	0.808935	0	0	+
Ruminococcus	Dialister	0.61738	0	0	+
Ruminococcus	Eggerthella	-0.179139	0.0150687	0.0206467	-
Ruminococcus	Eubacterium	0.749367	0	0	+
Ruminococcus	Faecalibacterium	0.774924	0	0	+
Ruminococcus	Fusobacterium	0.204257	0.00548987	0.00798526	+
Ruminococcus	Megasphaera	0.674054	0	0	+
Ruminococcus	Odoribacter	-0.552399	0	0	-
Ruminococcus	Oribacterium	0.82161	0	0	+
Ruminococcus	Parabacteroides	-0.661276	0	0	-
Ruminococcus	Prevotella	-0.502271	0	0	-
Ruminococcus	Pseudoflavonifractor	0.534964	0	0	+
Ruminococcus	Roseburia	0.744031	0	0	+
Selenomonas	Bacillus	0.555794	0	0	+
Selenomonas	Blautia	0.495739	0	0	+
Selenomonas	Clostridium	0.526675	0	0	+
Selenomonas	Collinsella	-0.172436	0.0193518	0.0260828	-
Selenomonas	Coprobacillus	0.229789	0.00174352	0.00265272	+
Selenomonas	Dialister	0.543829	0	0	+
Selenomonas	Eubacterium	0.575227	0	0	+
Selenomonas	Faecalibacterium	0.532404	0	0	+
Selenomonas	Fusobacterium	0.181636	0.0137001	0.0189811	+
Selenomonas	Megasphaera	0.53177	0	0	+
Selenomonas	Prevotella	-0.207338	0.0048118	0.00704027	-
Selenomonas	Pseudoflavonifractor	0.530614	0	0	+
Selenomonas	Roseburia	0.543898	0	0	+
Selenomonas	Ruminococcus	0.586639	0	0	+
Streptococcus	Anaerotruncus	0.229439	0.0017727	0.00268886	+
Streptococcus	Bifidobacterium	-0.180704	0.0141979	0.0195074	-
Streptococcus	Campylobacter	0.284075	9.92991e-05	0.000165833	+
Streptococcus	Collinsella	-0.196598	0.00756144	0.0107772	-
Streptococcus	Dialister	0.169322	0.0216766	0.0291371	+
Streptococcus	Enterococcus	0.548161	0	0	+
Streptococcus	Oribacterium	0.253382	0.000539965	0.000863943	+
Streptococcus	Prevotella	-0.705299	0	0	-
Streptococcus	Ruminococcus	0.237867	0.0011817	0.00182026	+
Subdoligranulum	Anaerostipes	0.555715	0	0	+
Subdoligranulum	Anaerotruncus	0.497147	0	0	+
Subdoligranulum	Bacillus	0.495783	0	0	+
Subdoligranulum	Bifidobacterium	0.175331	0.017387	0.0236273	+
Subdoligranulum	Blautia	0.542143	0	0	+
Subdoligranulum	Clostridium	0.53856	0	0	+
Subdoligranulum	Dialister	0.632064	0	0	+
Subdoligranulum	Enterococcus	0.193863	0.00845515	0.011948	+
Subdoligranulum	Faecalibacterium	0.613656	0	0	+
Subdoligranulum	Fusobacterium	0.538292	0	0	+
Subdoligranulum	Megasphaera	0.741221	0	0	+
Subdoligranulum	Odoribacter	-0.225792	0.00210371	0.00318121	-
Subdoligranulum	Oribacterium	0.525496	0	0	+
Subdoligranulum	Pseudoflavonifractor	0.742997	0	0	+
Subdoligranulum	Roseburia	0.51747	0	0	+
Subdoligranulum	Ruminococcus	0.586188	0	0	+
Subdoligranulum	Selenomonas	0.60848	0	0	+
Treponema	Alistipes	-0.280259	0.000123882	0.000204819	-
Treponema	Anaerostipes	0.623533	0	0	+
Treponema	Anaerotruncus	0.612036	0	0	+
Treponema	Bacillus	0.643727	0	0	+
Treponema	Bacteroides	-0.525709	0	0	-
Treponema	Blautia	0.645713	0	0	+
Treponema	Clostridium	0.689151	0	0	+
Treponema	Coprococcus	0.639853	0	0	+
Treponema	Dialister	0.517621	0	0	+
Treponema	Eubacterium	0.597609	0	0	+
Treponema	Faecalibacterium	0.666283	0	0	+
Treponema	Lactobacillus	0.223091	0.00238414	0.00357261	+
Treponema	Oribacterium	0.66709	0	0	+
Treponema	Parabacteroides	-0.585219	0	0	-
Treponema	Prevotella	-0.49242	0	0	-
Treponema	Roseburia	0.580072	0	0	+
Treponema	Ruminococcus	0.709536	0	0	+

## Sheet: macaque
Genera A	Genera B	Spearman correlation coefficient	P value	q value (<0.05)	the direction of the relationship
Pseudoflavonifractor	Anaerotruncus	0.899248	1.18028e-06	0.00029271	+
Parabacteroides	Bacteroides	0.702256	0.00078778	0.0478737	+
Prevotella	Bacteroides	0.83609	0	0	+
Pseudoflavonifractor	Bifidobacterium	0.741353	0.000277397	0.0328004	+
Coprococcus	Blautia	0.685714	0.00115823	0.0478737	+
Dorea	Blautia	0.705263	0.000732211	0.0478737	+
Ruminococcus	Blautia	0.735338	0.00033065	0.0328004	+
Parabacteroides	Clostridium	-0.700752	0.00081682	0.0478737	-
Dorea	Collinsella	0.736842	0.000316639	0.0328004	+
Odoribacter	Dorea	-0.687218	0.00111959	0.0478737	-
Ruminococcus	Dorea	0.688722	0.00108201	0.0478737	+
Parabacteroides	Odoribacter	0.685714	0.00115823	0.0478737	+
