# Supplementary material for: Establishment of a Macaca fascicularis gut microbiome gene catalog and comparison with the human, pig, and mouse gut microbiomes
Source: Gigascience. 2018 Aug 18;7(9):giy100. doi: 10.1093/gigascience/giy100 (PMC6137240; doi:10.1093/gigascience/giy100)
Supplement: Additional Files [file giy100_supplemental_files.zip › Additional file 11.xlsx]

## Sheet: Additional file 11
Phenotype information of all cynomolgus macaques individuals
SAMPLES ID	GENDER	BODY WEIGHT(kg)	AGE(year)	GLUCOSE	DIET
1A	Male	8.8	13.5	3.6	high-fat/low fiber
2A	Male	9.4	13.5	3.3	high-fat/low fiber
3A	Male	12.8	13.5	3.1	high-fat/low fiber
4A	Male	10.9	13.5	3.3	high-fat/low fiber
5A	Male	10	13.5	3.9	high-fat/low fiber
6A	Male	9.3	13.5	4.7	high-fat/low fiber
7A	Male	8.7	13.5	3.5	high-fat/low fiber
8A	Male	9.9	13.5	2.7	high-fat/low fiber
9A	Female	8.54	13.5	3.6	high-fat/low fiber
10A	Male	10.3	16	2.8	high-fat/low fiber
11A	Male	10.2	13.5	2.3	low-fat/high fiber
12A	Male	6.6	13.5	2.8	low-fat/high fiber
13A	Male	12.1	13.5	2.7	low-fat/high fiber
14A	Male	9	13.5	2.6	low-fat/high fiber
15A	Male	7.5	13.5	2.6	low-fat/high fiber
16A	Male	6.5	13.5	3.2	low-fat/high fiber
17A	Male	8	13.5	3.2	low-fat/high fiber
18A	Male	7.2	13.5	3.1	low-fat/high fiber
19A	Male	8.3	13.5	2.4	low-fat/high fiber
20A	Male	6.3	13.5	2.6	low-fat/high fiber
The nutrient composition of two kinds of diet
Diet	Nutrient composition(%)				Energy source(%)
	Protein	Fat	Carbohydrate	Fiber	Protein	Fat	Carbohydrate
high-fat/low fiber	>16	>17	>44	>2	16.3	38.9	44.8
low-fat/high fiber	18.7	3.1	60.5	>13.1	21.7	8.1	70.2
