# Supplementary material for: Establishment of a Macaca fascicularis gut microbiome gene catalog and comparison with the human, pig, and mouse gut microbiomes
Source: Gigascience. 2018 Aug 18;7(9):giy100. doi: 10.1093/gigascience/giy100 (PMC6137240; doi:10.1093/gigascience/giy100)
Supplement: Additional Files [file giy100_supplemental_files.zip › Additional file 12.xlsx]

## Sheet: Phylum abundance wilcox test
Phylum	Wilcox.P_value(P<0.05)	Mean abundance of high-fat/low fiber diet fed group	Mean abundance of low-fat/high fiber diet fed group	Enrichment direction
Candidatus Saccharibacteria	0.0432571	0.000312045	2.03402e-05	high-fat/low fiber diet
Dictyoglomi	0.035463	6.90988e-06	3.3328e-06	high-fat/low fiber diet
Fibrobacteres	0.0432571	0.00240347	0.000912687	high-fat/low fiber diet
Synergistetes	0.0232306	0.000397696	0.000571783	low-fat/high fiber diet

## Sheet: Genus abundance wilcox test
Genus	Wilcox.P_value(P<0.05)	Mean abundance of high-fat/low fiber diet fed group	Mean abundance of low-fat/high fiber diet fed group	Enrichment direction
Actinomyces	0.0292983	2.51627e-06	4.32169e-07	high-fat/low fiber diet
Leuconostoc	0.0488924	5.18607e-06	3.71077e-08	high-fat/low fiber diet
Mycoplasma	0.00150469	3.4198e-05	1.37505e-05	high-fat/low fiber diet
Parabacteroides	0.0288056	0.00142848	0.00111698	high-fat/low fiber diet
Succinatimonas	0.00908243	3.69735e-05	1.94319e-05	high-fat/low fiber diet
Acinetobacter	0.026531	1.74035e-07	2.71113e-07	low-fat/high fiber diet
Anaerostipes	0.035463	2.90685e-05	5.06896e-05	low-fat/high fiber diet
Bilophila	0.0114962	2.92675e-06	1.54309e-05	low-fat/high fiber diet
Desulfovibrio	0.0185434	0.00043366	0.00159848	low-fat/high fiber diet
Eubacterium	0.035463	0.00429834	0.0103521	low-fat/high fiber diet
Lawsonia	0.0232306	6.52017e-06	1.06489e-05	low-fat/high fiber diet
Mobiluncus	0.0185434	2.05277e-06	4.68064e-06	low-fat/high fiber diet
Oxalobacter	4.33004e-05	1.19103e-05	8.93874e-05	low-fat/high fiber diet
Roseburia	0.0232306	0.00309668	0.00343896	low-fat/high fiber diet
Ruminococcus	0.0232306	0.00491341	0.0116897	low-fat/high fiber diet
Streptococcus	0.0185434	0.000204606	0.000377693	low-fat/high fiber diet

## Sheet: Species abundance wilcox test
Species	Wilcox.P_value(P<0.05)	Mean abundance of high-fat/low fiber diet fed group	Mean abundance of low-fat/high fiber diet fed group	Enrichment direction
Bacteroides xylanisolvens	0.0349831	4.83349e-07	0	high-fat/low fiber diet
Clostridium perfringens	0.0432571	4.58595e-06	2.16832e-06	high-fat/low fiber diet
Eubacterium limosum	0.0072626	2.56581e-06	5.12442e-07	high-fat/low fiber diet
Prevotella bivia	0.00490098	7.32463e-07	1.27037e-07	high-fat/low fiber diet
Prevotella oris	0.0288056	4.30816e-06	1.72978e-06	high-fat/low fiber diet
Acidaminococcus sp. D21	0.0432571	2.43548e-05	4.13057e-05	low-fat/high fiber diet
Acinetobacter baumannii	0.026531	1.74035e-07	2.71113e-07	low-fat/high fiber diet
Anaerostipes caccae	0.0146896	1.26724e-05	2.64544e-05	low-fat/high fiber diet
Bilophila wadsworthia	0.00247812	1.42802e-07	3.78383e-06	low-fat/high fiber diet
Blautia hydrogenotrophica	0.0185434	2.2511e-05	3.61228e-05	low-fat/high fiber diet
Catenibacterium mitsuokai	0.0450738	8.76968e-05	0.000238319	low-fat/high fiber diet
Clostridium asparagiforme	0.0185434	3.13587e-05	4.74559e-05	low-fat/high fiber diet
Clostridium hathewayi	0.0232306	2.59674e-06	1.01854e-05	low-fat/high fiber diet
Clostridium leptum	0.00388621	1.43896e-05	3.00442e-05	low-fat/high fiber diet
Clostridium methylpentosum	0.0232306	3.40897e-05	5.81177e-05	low-fat/high fiber diet
Clostridium saccharolyticum	0.00684146	8.95469e-05	0.000156231	low-fat/high fiber diet
Clostridium scindens	0.00388621	7.01879e-05	0.000122968	low-fat/high fiber diet
Clostridium sp. D5	0.00457111	5.48446e-07	1.58904e-05	low-fat/high fiber diet
Clostridium symbiosum	0.0146896	2.80639e-05	4.5305e-05	low-fat/high fiber diet
Desulfovibrio piger	0.0114962	7.68006e-05	0.000311159	low-fat/high fiber diet
Enterococcus faecalis	0.0432571	1.01893e-05	2.14262e-05	low-fat/high fiber diet
Erysipelotrichaceae bacterium 5_2_54FAA	0.00684146	5.728e-06	1.16841e-05	low-fat/high fiber diet
Eubacterium eligens	0.0114962	4.00191e-05	0.000635951	low-fat/high fiber diet
Holdemania filiformis	0.0232306	8.74995e-05	0.000137394	low-fat/high fiber diet
Lactobacillus fermentum	0.0349831	0	5.22906e-07	low-fat/high fiber diet
Lawsonia intracellularis	0.0114962	5.68184e-06	9.41262e-06	low-fat/high fiber diet
Mobiluncus curtisii	0.0362054	5.15232e-07	2.22434e-06	low-fat/high fiber diet
Oxalobacter formigenes	0.0089307	1.02773e-05	2.36149e-05	low-fat/high fiber diet
Roseburia inulinivorans	0.0185434	0.000345343	0.000482638	low-fat/high fiber diet
Streptococcus suis	0.000725281	2.87316e-05	5.2376e-05	low-fat/high fiber diet
Subdoligranulum variabile	0.035463	1.781e-05	3.10221e-05	low-fat/high fiber diet
[Clostridium] difficile	7.57756e-05	5.67987e-05	8.68022e-05	low-fat/high fiber diet
[Ruminococcus] torques	0.0185434	1.37367e-05	2.42015e-05	low-fat/high fiber diet
butyrate-producing bacterium SM4/1	0.0311456	7.59772e-07	3.33325e-06	low-fat/high fiber diet
uncultured bacterium	0.0114962	8.97877e-05	0.000147131	low-fat/high fiber diet
