# Supplementary material for: Establishment of a Macaca fascicularis gut microbiome gene catalog and comparison with the human, pig, and mouse gut microbiomes
Source: Gigascience. 2018 Aug 18;7(9):giy100. doi: 10.1093/gigascience/giy100 (PMC6137240; doi:10.1093/gigascience/giy100)
Supplement: Additional Files [file giy100_supplemental_files.zip › Additional file 13.xlsx]

## Sheet: Additional file 13
KEGG modules enrichment in high-fat/low fiber diet fed and low-fat/high fiber diet fed cynomolgus macaque groups
Function	Module ID	Decribe	Z scort	Enrichment direction
ABC-2 type and other transport systems	M00224	Putative phosphonate transport system	2.09997	high-fat/low fiber diet
	M00259	Heme transport system	2.54665
Branched-chain amino acid metabolism	M00019	Leucine biosynthesis, pyruvate => 2-oxoisovalerate => leucine	2.26751
Central carbohydrate metabolism	M00009	Citrate cycle (TCA cycle, Krebs cycle)	2.09613
	M00010	Citrate cycle, first carbon oxidation	2.26215
	M00308	Semi-phosphorylative Entner-Doudoroff pathway, gluconate => glyceraldehyde-3P + pyruvate	2.67274
Cofactor and vitamin biosynthesis	M00122	Cobalamin biosynthesis, cobinamide => cobalamin	3.10375
Lipid metabolism	M00090	Phosphatidylcholine (PC) biosynthesis, choline => PC	2.07755
Metabolic capacity	M00176	Sulfur reduction, sulfate => H2S	2.43433
Metallic cation, iron-siderophore and vitamin B12 transport system	M00242	Zinc transport system	2.12817
	M00240	Iron complex transport system	2.30832
	M00247	Putative ABC transport system	2.68404
Methane metabolism	M00345	Formaldehyde assimilation, ribulose monophosphate pathway	2.09917
	M00174	Methane oxidation, methylotroph, methane => CO2	2.32757
	M00347	Methanogenesis, formate => methane	2.28978
Other carbohydrate metabolism	M00061	Uronic acid metabolism	2.98544
Phosphate and amino acid transport system	M00237	Branched-chain amino acid transport system	2.44643
	M00222	Phosphate transport system	3.55515
Phosphotransferase system	M00304	PTS system, fructose-specific II component	2.47819
Purine metabolism	M00048	Inosine monophosphate biosynthesis, PRPP + glutamine => IMP	2.4996
Pyrimidine metabolism	M00051	Uridine monophosphate biosynthesis, glutamine (+ PRPP) => UMP	3.43232
Saccharide, polyol, and lipid transport system	M00215	D-Xylose transport system	1.97132
	M00212	Ribose transport system	2.33452
	M00205	N-Acetylglucosamine transport system	2.50649
	M00199	Lactose/L-arabinose transport system	2.59414
Serine and threonine metabolism	M00020	Serine biosynthesis, glycerate-3P => serine	2.24669
Terpenoid backbone biosynthesis	M00096	C5 isoprenoid biosynthesis, non-mevalonate pathway	3.63768
Aminoacyl tRNA	M00359	Aminoacyl-tRNA biosynthesis, eukaryotes	-4.12175	low-fat/high fiber diet
ATP synthesis	M00145	Complex I (NADH dehydrogenase), NADH dehydrogenase I/diaphorase subunit of the bidirectional hydrogenase	-2.50205
Bacterial secretion system	M00334	Type VI secretion system	-2.46061
Central carbohydrate metabolism	M00002	Glycolysis, core module involving three-carbon compounds	-2.06497
DNA polymerase	M00260	DNA polymerase III complex, bacteria	-2.19152
Lipopolysaccharide metabolism	M00064	ADP-L-glycero-D-manno-heptose biosynthesis	-2.05057
Methane metabolism	M00378	F420 biosynthesis	-1.98053
Mineral and organic ion transport system	M00300	Putrescine transport system	-4.80234
Peptide and nickel transport system	M00349	Microcin C transport system	-2.0526
Phosphotransferase system	M00276	PTS system, mannose-specific II component	-2.06005
Pyrimidine metabolism	M00053	Pyrimidine deoxyribonuleotide biosynthesis, CDP/CTP => dCDP/dCTP,dTDP/dTTP	-2.8272
Ribosome	M00178	Ribosome, bacteria	-8.10634
RNA polymerase	M00183	RNA polymerase, bacteria	-3.30662
other	M00310	Pyruvate:ferredoxin oxidoreductase	-2.23083
	M00360	Aminoacyl-tRNA biosynthesis, prokaryotes	-4.03851
	M00333	Type IV secretion system	-4.61727
	M00335	Sec (secretion) system	-2.30137
	M00080	Lipopolysaccharide biosynthesis, inner core => outer core => O-antigen	-2.35921
	M00191	Thiamine transport system	-2.07824
	M00179	Ribosome, archaea	-4.75252
