# Supplementary material for: Establishment of a Macaca fascicularis gut microbiome gene catalog and comparison with the human, pig, and mouse gut microbiomes
Source: Gigascience. 2018 Aug 18;7(9):giy100. doi: 10.1093/gigascience/giy100 (PMC6137240; doi:10.1093/gigascience/giy100)
Supplement: Additional Files [file giy100_supplemental_files.zip › Additional file 14.xlsx]

## Sheet: Additional file 14
KEGG pathway enrichment in high-fat/low fiber diet fed and low-fat/high fiber diet fed cynomolgus macaque groups
Pathway ID	Decribe	Z scort	Enrichment direction
map03010	Ribosome	-4.53403	low-fat/high fiber diet
map03070	Bacterial secretion system	-4.45529
map00970	Aminoacyl-tRNA biosynthesis	-4.26241
map03430	Mismatch repair	-4.00556
map00550	Peptidoglycan biosynthesis	-3.92035
map04112	Cell cycle - Caulobacter	-3.6005
map03420	Nucleotide excision repair	-3.49323
map03030	DNA replication	-3.4732
map02060	Phosphotransferase system (PTS)	-3.18782
map02040	Flagellar assembly	-3.10143
map03018	RNA degradation	-3.05768
map00540	Lipopolysaccharide biosynthesis	-3.00212
map05111	Vibrio cholerae pathogenic cycle	-2.61446
map03440	Homologous recombination	-2.58572
map03020	RNA polymerase	-2.54162
map03410	Base excision repair	-2.51209
map00230	Purine metabolism	-2.31116
map03060	Protein export	-2.05161
map00790	Folate biosynthesis	-2.03226
map00340	Histidine metabolism	2.07839	high-fat/low fiber diet
map00900	Terpenoid backbone biosynthesis	2.11689
map00920	Sulfur metabolism	2.12598
map00400	Phenylalanine, tyrosine and tryptophan biosynthesis	2.16846
map00511	Other glycan degradation	2.1782
map00633	Nitrotoluene degradation	2.30217
map00020	Citrate cycle (TCA cycle)	2.74315
map00680	Methane metabolism	2.79166
map00330	Arginine and proline metabolism	3.02116
map00040	Pentose and glucuronate interconversions	3.11723
map02010	ABC transporters	3.14404
map00860	Porphyrin and chlorophyll metabolism	3.16696
map00250	Alanine, aspartate and glutamate metabolism	3.94044
map00630	Glyoxylate and dicarboxylate metabolism	4.05196
map00260	Glycine, serine and threonine metabolism	4.26456
