# Supplementary material for: Establishment of a Macaca fascicularis gut microbiome gene catalog and comparison with the human, pig, and mouse gut microbiomes
Source: Gigascience. 2018 Aug 18;7(9):giy100. doi: 10.1093/gigascience/giy100 (PMC6137240; doi:10.1093/gigascience/giy100)
Supplement: Additional Files [file giy100_supplemental_files.zip › Additional file 15.xlsx]

## Sheet: Additional file 15
The summary of phage genes in cynomolgus macaque, human, mouse and pig gut gene catalogs
Species	Number of gut genes	Number of phage genes	Percentage of phage genes
Cynomolgus macaque	1991169	311017	0.1562
Human	9879896	1462187	0.148
Mouse	2572074	339658	0.1321
Pig	7685872	1210880	0.1575
