# Supplementary material for: Establishment of a Macaca fascicularis gut microbiome gene catalog and comparison with the human, pig, and mouse gut microbiomes
Source: Gigascience. 2018 Aug 18;7(9):giy100. doi: 10.1093/gigascience/giy100 (PMC6137240; doi:10.1093/gigascience/giy100)
Supplement: Additional Files [file giy100_supplemental_files.zip › Additional file 16.xlsx]

## Sheet: Additional file 16
Phage gene id	Wilcox.P_value	Mean abundance of high-fat/low fiber diet fed group	Mean abundance of low-fat/high fiber diet fed group	Enrichment direction
10A_GL0004093	0.0191303	7.54e-07	1.32e-06	low-fat/high fiber diet
10A_GL0004094	0.00443486	8.27e-07	2.59e-06	low-fat/high fiber diet
10A_GL0004097	0.005613	1.15e-06	4.26e-06	low-fat/high fiber diet
10A_GL0004250	0.0191303	1.09e-06	4.42e-06	low-fat/high fiber diet
10A_GL0004607	0.035463	7.83e-07	3.98e-06	low-fat/high fiber diet
10A_GL0004662	0.0426349	2.07e-07	7.38e-07	low-fat/high fiber diet
10A_GL0004663	0.0213401	1.88e-07	9.33e-07	low-fat/high fiber diet
10A_GL0005306	0.0386019	4.1e-07	1.03e-06	low-fat/high fiber diet
10A_GL0005312	0.0459638	3.35e-07	1.07e-06	low-fat/high fiber diet
10A_GL0006597	0.00884948	5.34e-07	2.82e-06	low-fat/high fiber diet
10A_GL0006599	0.00428622	7.97e-07	3.11e-06	low-fat/high fiber diet
10A_GL0008305	0.0283246	1.94e-07	8.25e-07	low-fat/high fiber diet
10A_GL0008857	0.035463	1.41e-06	6.83e-06	low-fat/high fiber diet
10A_GL0009083	0.0299477	6e-07	1.98e-06	low-fat/high fiber diet
10A_GL0010591	0.0459638	1.96e-07	5.88e-07	low-fat/high fiber diet
10A_GL0010923	0.0459638	1.81e-07	8.28e-07	low-fat/high fiber diet
10A_GL0011346	0.0459638	2.32e-07	6.95e-07	low-fat/high fiber diet
10A_GL0011863	0.0459638	2.37e-07	8.43e-07	low-fat/high fiber diet
10A_GL0011865	0.0459638	2.72e-07	9.27e-07	low-fat/high fiber diet
10A_GL0014040	0.0164272	5.77e-07	2.03e-06	low-fat/high fiber diet
10A_GL0014434	0.00517109	9.63e-07	3.68e-06	low-fat/high fiber diet
10A_GL0014587	0.0375635	5.4e-07	6.23e-07	low-fat/high fiber diet
10A_GL0015257	0.0033629	6.58e-07	3.15e-06	low-fat/high fiber diet
10A_GL0016544	0.01709	2.82e-07	1.22e-06	low-fat/high fiber diet
10A_GL0016755	0.0459638	2.48e-07	5.27e-07	low-fat/high fiber diet
10A_GL0017813	0.0459638	2.56e-07	6.93e-07	low-fat/high fiber diet
10A_GL0017816	0.0459638	2.52e-07	7.24e-07	low-fat/high fiber diet
10A_GL0017820	0.0459638	2.84e-07	6.75e-07	low-fat/high fiber diet
10A_GL0018097	0.0288056	1.07e-06	4.81e-06	low-fat/high fiber diet
10A_GL0019035	0.0212412	2.71e-07	6.37e-07	low-fat/high fiber diet
10A_GL0019163	0.00517109	6.54e-07	1.18e-06	low-fat/high fiber diet
10A_GL0019167	0.00556225	6.69e-07	1.32e-06	low-fat/high fiber diet
10A_GL0019191	0.00610863	6.62e-07	1.79e-06	low-fat/high fiber diet
10A_GL0020898	0.0459638	2.64e-07	7.36e-07	low-fat/high fiber diet
10A_GL0021215	0.0232306	1.23e-06	6.47e-06	low-fat/high fiber diet
10A_GL0021860	0.0100034	9.84e-07	2.07e-06	low-fat/high fiber diet
10A_GL0021863	0.0136609	8.91e-07	3.45e-06	low-fat/high fiber diet
10A_GL0021876	0.005613	9.63e-07	2.27e-06	low-fat/high fiber diet
10A_GL0021878	0.00859422	1.07e-06	4.31e-06	low-fat/high fiber diet
10A_GL0021907	0.00572203	1.26e-06	5.73e-06	low-fat/high fiber diet
10A_GL0021920	0.00610863	8.24e-07	2.98e-06	low-fat/high fiber diet
10A_GL0021931	0.00517109	7.53e-07	2.26e-06	low-fat/high fiber diet
10A_GL0021935	0.0287583	8.39e-07	1.28e-06	low-fat/high fiber diet
10A_GL0021940	0.00356016	1.03e-06	3.98e-06	low-fat/high fiber diet
10A_GL0021946	0.00443486	1.04e-06	5.05e-06	low-fat/high fiber diet
10A_GL0021952	0.005613	8.6e-07	2.59e-06	low-fat/high fiber diet
10A_GL0021957	0.00685195	8.66e-07	2.67e-06	low-fat/high fiber diet
10A_GL0021960	0.00211857	1.5e-06	7.36e-06	low-fat/high fiber diet
10A_GL0021962	0.00685195	1.24e-06	5.41e-06	low-fat/high fiber diet
10A_GL0021973	0.00356016	1.61e-06	7.94e-06	low-fat/high fiber diet
10A_GL0023059	0.00572203	1.57e-06	7.59e-06	low-fat/high fiber diet
10A_GL0023065	0.00610863	8.73e-07	2.83e-06	low-fat/high fiber diet
10A_GL0023073	0.005613	1.22e-06	4.95e-06	low-fat/high fiber diet
10A_GL0023074	0.00443486	1.16e-06	5.83e-06	low-fat/high fiber diet
10A_GL0023076	0.0406812	8.33e-07	1.12e-06	low-fat/high fiber diet
10A_GL0023085	0.0184873	9.79e-07	3.03e-06	low-fat/high fiber diet
10A_GL0023087	0.00481542	1.08e-06	4.29e-06	low-fat/high fiber diet
10A_GL0023092	0.00821841	8.91e-07	3e-06	low-fat/high fiber diet
10A_GL0023115	0.0287583	1.18e-06	2.28e-06	low-fat/high fiber diet
10A_GL0023116	0.00572203	1.19e-06	5.18e-06	low-fat/high fiber diet
10A_GL0023121	0.0184873	8.4e-07	3.6e-06	low-fat/high fiber diet
10A_GL0023125	0.00653668	1.04e-06	3.83e-06	low-fat/high fiber diet
10A_GL0023139	0.00610863	1.05e-06	4.18e-06	low-fat/high fiber diet
10A_GL0023145	0.0215488	8.92e-07	2.42e-06	low-fat/high fiber diet
10A_GL0023146	0.00859422	7.24e-07	1.57e-06	low-fat/high fiber diet
10A_GL0023159	0.0133068	7.26e-07	2.12e-06	low-fat/high fiber diet
10A_GL0023169	0.0235199	8.5e-07	2.08e-06	low-fat/high fiber diet
10A_GL0023171	0.00770671	1.07e-06	3.8e-06	low-fat/high fiber diet
10A_GL0023176	0.0277192	1.03e-06	4.38e-06	low-fat/high fiber diet
10A_GL0023194	0.00452543	1.2e-06	5.67e-06	low-fat/high fiber diet
10A_GL0023198	0.00572203	1.15e-06	5.39e-06	low-fat/high fiber diet
10A_GL0023213	0.00348541	9.36e-07	3.04e-06	low-fat/high fiber diet
10A_GL0023219	0.0191303	8.31e-07	3.21e-06	low-fat/high fiber diet
10A_GL0023230	0.0164272	8.94e-07	2.11e-06	low-fat/high fiber diet
10A_GL0023250	0.0184873	1.13e-06	3.9e-06	low-fat/high fiber diet
10A_GL0023949	0.0459638	2.64e-07	7.4e-07	low-fat/high fiber diet
10A_GL0024297	0.0432571	1.75e-06	4.68e-06	low-fat/high fiber diet
10A_GL0024806	0.0246433	3.79e-07	3.04e-06	low-fat/high fiber diet
10A_GL0025418	0.00793165	3.88e-07	2.74e-06	low-fat/high fiber diet
10A_GL0025421	0.0184873	5.53e-07	2.59e-06	low-fat/high fiber diet
10A_GL0027313	0.0459638	5.21e-07	1.44e-06	low-fat/high fiber diet
10A_GL0027436	0.026309	8.93e-08	1.19e-06	low-fat/high fiber diet
10A_GL0027684	0.0459638	2.68e-07	9.71e-07	low-fat/high fiber diet
10A_GL0027689	0.0459638	2.98e-07	8.24e-07	low-fat/high fiber diet
10A_GL0027690	0.0459638	2.69e-07	7.06e-07	low-fat/high fiber diet
10A_GL0027693	0.0459638	2.66e-07	8.13e-07	low-fat/high fiber diet
10A_GL0027695	0.0186608	5.58e-07	2.97e-06	low-fat/high fiber diet
10A_GL0027696	0.00719692	5.75e-07	3.29e-06	low-fat/high fiber diet
11A_GL0000393	0.00203693	6.21e-07	3.61e-06	low-fat/high fiber diet
11A_GL0000398	0.00770671	3.4e-07	2.71e-06	low-fat/high fiber diet
11A_GL0000567	0.0351428	8.99e-08	5.11e-07	low-fat/high fiber diet
11A_GL0000713	0.0228244	7.23e-08	4.29e-07	low-fat/high fiber diet
11A_GL0000833	0.00597196	0	2.74e-07	low-fat/high fiber diet
11A_GL0000860	0.00486867	3.63e-09	2.35e-07	low-fat/high fiber diet
11A_GL0000865	0.00597196	0	3.33e-07	low-fat/high fiber diet
11A_GL0000878	0.0237084	2.68e-08	1.06e-06	low-fat/high fiber diet
11A_GL0000920	0.014719	1.1e-09	2.63e-06	low-fat/high fiber diet
11A_GL0000922	0.00597196	0	2.87e-06	low-fat/high fiber diet
11A_GL0000924	0.0403315	2.35e-09	3.02e-06	low-fat/high fiber diet
11A_GL0000927	0.0403315	2.19e-09	2.76e-06	low-fat/high fiber diet
11A_GL0000928	0.0187472	4.35e-09	3.13e-06	low-fat/high fiber diet
11A_GL0000929	0.0149314	0	3.05e-06	low-fat/high fiber diet
11A_GL0000931	0.0149314	0	3.15e-06	low-fat/high fiber diet
11A_GL0000933	0.0149314	0	3e-06	low-fat/high fiber diet
11A_GL0000934	0.0403315	1.47e-09	2.85e-06	low-fat/high fiber diet
11A_GL0000936	0.0149314	0	3.02e-06	low-fat/high fiber diet
11A_GL0000998	0.000220636	2.22e-07	2.87e-06	low-fat/high fiber diet
11A_GL0001272	0.0295786	5.31e-08	5.44e-06	low-fat/high fiber diet
11A_GL0001366	0.0149314	0	4e-07	low-fat/high fiber diet
11A_GL0001548	0.0133493	1.24e-08	9.92e-07	low-fat/high fiber diet
11A_GL0001581	0.0365848	6.94e-09	9.03e-07	low-fat/high fiber diet
11A_GL0001766	0.0149314	0	1.31e-06	low-fat/high fiber diet
11A_GL0001769	0.014719	4.25e-09	3.72e-06	low-fat/high fiber diet
11A_GL0001776	0.0149314	0	3.35e-06	low-fat/high fiber diet
11A_GL0001940	0.00597196	0	3.23e-07	low-fat/high fiber diet
11A_GL0001962	0.0149314	0	4.24e-07	low-fat/high fiber diet
11A_GL0002034	0.0149314	0	3.95e-07	low-fat/high fiber diet
11A_GL0002144	0.000990375	8.54e-07	5.84e-06	low-fat/high fiber diet
11A_GL0002288	0.0187472	1.1e-08	2.67e-07	low-fat/high fiber diet
11A_GL0002341	0.00900444	6.01e-07	2.29e-06	low-fat/high fiber diet
11A_GL0002381	0.0349831	0	6.89e-07	low-fat/high fiber diet
11A_GL0002382	0.0349831	0	6.67e-07	low-fat/high fiber diet
11A_GL0002555	0.0371216	2.5e-08	2.69e-07	low-fat/high fiber diet
11A_GL0002717	0.0183612	4.06e-08	4.9e-07	low-fat/high fiber diet
11A_GL0002875	0.0423462	3.65e-07	1.49e-06	low-fat/high fiber diet
11A_GL0003005	0.0371216	3.26e-07	2.48e-06	low-fat/high fiber diet
11A_GL0003278	0.00597196	0	3.69e-07	low-fat/high fiber diet
11A_GL0003280	0.00597196	0	3.35e-07	low-fat/high fiber diet
11A_GL0003363	0.0459638	6.78e-07	2.55e-06	low-fat/high fiber diet
11A_GL0003369	0.0049299	6.93e-08	6.8e-07	low-fat/high fiber diet
11A_GL0003569	0.00211857	1.27e-06	7.08e-06	low-fat/high fiber diet
11A_GL0003572	0.0215488	3.54e-07	2.59e-06	low-fat/high fiber diet
11A_GL0003710	0.0349831	0	3.08e-07	low-fat/high fiber diet
11A_GL0003723	0.0299477	1.81e-07	9.59e-07	low-fat/high fiber diet
11A_GL0003724	0.0317349	3.08e-07	1.11e-06	low-fat/high fiber diet
11A_GL0003725	0.00610863	2.62e-07	1.51e-06	low-fat/high fiber diet
11A_GL0003728	0.0277192	2.55e-07	1.19e-06	low-fat/high fiber diet
11A_GL0003898	0.0426349	2.52e-07	9.16e-07	low-fat/high fiber diet
11A_GL0003941	0.0403315	7.02e-09	2.6e-07	low-fat/high fiber diet
11A_GL0004058	0.0403315	7.09e-08	8.17e-07	low-fat/high fiber diet
11A_GL0004175	0.00299961	1.02e-07	5.69e-07	low-fat/high fiber diet
11A_GL0004195	0.00486867	5.8e-09	2.36e-07	low-fat/high fiber diet
11A_GL0004302	0.00134917	1.12e-07	2.05e-06	low-fat/high fiber diet
11A_GL0004308	0.000751179	0	6.05e-07	low-fat/high fiber diet
11A_GL0004468	0.00232003	9.13e-08	5.78e-07	low-fat/high fiber diet
11A_GL0004508	0.0349831	0	2.55e-06	low-fat/high fiber diet
11A_GL0004564	0.00295889	1.73e-07	1.37e-06	low-fat/high fiber diet
11A_GL0004644	0.00486867	2.75e-09	2.01e-07	low-fat/high fiber diet
11A_GL0004690	0.0187472	5.09e-09	5.36e-07	low-fat/high fiber diet
11A_GL0004968	0.0237084	1.34e-08	2.73e-06	low-fat/high fiber diet
11A_GL0004984	0.000651922	1.97e-07	2.56e-06	low-fat/high fiber diet
11A_GL0005093	0.0111414	2.12e-08	2.78e-07	low-fat/high fiber diet
11A_GL0005126	0.0049299	1.15e-07	1.14e-06	low-fat/high fiber diet
11A_GL0005143	0.00388621	4.16e-07	1.29e-06	low-fat/high fiber diet
11A_GL0005260	0.0149314	0	3.42e-07	low-fat/high fiber diet
11A_GL0005338	0.0149314	0	2.24e-06	low-fat/high fiber diet
11A_GL0005343	0.0149314	0	1.82e-06	low-fat/high fiber diet
11A_GL0005368	0.00228203	2.07e-07	2.09e-06	low-fat/high fiber diet
11A_GL0005564	0.0237084	1.71e-08	4.95e-07	low-fat/high fiber diet
11A_GL0005609	0.0297711	5.81e-08	4.18e-07	low-fat/high fiber diet
11A_GL0005957	0.000202827	2.05e-07	2.62e-06	low-fat/high fiber diet
11A_GL0005960	0.000149393	7.58e-08	1.7e-06	low-fat/high fiber diet
11A_GL0005962	0.000243759	2.14e-07	2.73e-06	low-fat/high fiber diet
11A_GL0006045	0.0349831	0	2.57e-07	low-fat/high fiber diet
11A_GL0006282	0.0371216	1.87e-07	1.04e-06	low-fat/high fiber diet
11A_GL0006312	0.00221254	0	3.3e-07	low-fat/high fiber diet
11A_GL0006366	0.0403315	7.54e-09	1.09e-06	low-fat/high fiber diet
11A_GL0006367	0.0104783	1.74e-07	1.08e-06	low-fat/high fiber diet
11A_GL0006368	0.0349831	0	6.83e-07	low-fat/high fiber diet
11A_GL0006370	0.00597196	0	8.26e-07	low-fat/high fiber diet
11A_GL0006372	0.0349831	0	7.14e-07	low-fat/high fiber diet
11A_GL0006374	0.0349831	0	6.3e-07	low-fat/high fiber diet
11A_GL0006375	0.0349831	0	6.42e-07	low-fat/high fiber diet
11A_GL0006396	0.00319772	1.31e-07	1.63e-06	low-fat/high fiber diet
11A_GL0006462	0.00597196	0	3.6e-07	low-fat/high fiber diet
11A_GL0006473	0.00597196	0	2.18e-07	low-fat/high fiber diet
11A_GL0006534	0.00859422	4.09e-07	2.95e-06	low-fat/high fiber diet
11A_GL0006557	0.014719	1.36e-08	4.25e-07	low-fat/high fiber diet
11A_GL0006625	0.0349831	0	3.35e-07	low-fat/high fiber diet
11A_GL0006855	0.0297711	3.17e-08	3.8e-07	low-fat/high fiber diet
11A_GL0006936	0.0146896	4.4e-07	1.38e-06	low-fat/high fiber diet
11A_GL0007134	0.0349831	0	6.8e-07	low-fat/high fiber diet
11A_GL0007135	0.0349831	0	6.44e-07	low-fat/high fiber diet
11A_GL0007141	0.0149314	0	2.96e-06	low-fat/high fiber diet
11A_GL0007143	0.0149314	0	2.76e-06	low-fat/high fiber diet
11A_GL0007361	0.0371216	1.99e-07	1.13e-06	low-fat/high fiber diet
11A_GL0007630	0.0349831	0	3.7e-07	low-fat/high fiber diet
11A_GL0007655	0.00597196	0	3.58e-07	low-fat/high fiber diet
11A_GL0007671	0.0149314	0	4.12e-07	low-fat/high fiber diet
11A_GL0007689	0.00221254	0	3.75e-07	low-fat/high fiber diet
11A_GL0007711	0.0288056	3.86e-07	1.54e-06	low-fat/high fiber diet
11A_GL0007732	0.0403315	2.29e-09	2.04e-07	low-fat/high fiber diet
11A_GL0007735	0.0187472	4.84e-09	2.93e-07	low-fat/high fiber diet
11A_GL0007918	0.0168947	2.01e-07	1.42e-06	low-fat/high fiber diet
11A_GL0008068	0.0228756	1.43e-08	2.53e-07	low-fat/high fiber diet
11A_GL0008156	0.00490098	1.84e-07	9.56e-07	low-fat/high fiber diet
11A_GL0008339	0.00866522	2.06e-07	1.46e-06	low-fat/high fiber diet
11A_GL0008401	0.0349831	0	7.15e-07	low-fat/high fiber diet
11A_GL0008415	0.0149314	0	4.6e-06	low-fat/high fiber diet
11A_GL0008569	0.0349831	0	6.72e-07	low-fat/high fiber diet
11A_GL0008570	0.0149314	0	6.47e-07	low-fat/high fiber diet
11A_GL0008572	0.0149314	0	6.23e-07	low-fat/high fiber diet
11A_GL0008574	0.0349831	0	5.91e-07	low-fat/high fiber diet
11A_GL0008575	0.0349831	0	5.22e-07	low-fat/high fiber diet
11A_GL0008580	0.0349831	0	6.59e-07	low-fat/high fiber diet
11A_GL0008581	0.0349831	0	6.68e-07	low-fat/high fiber diet
11A_GL0008583	0.0349831	0	6.85e-07	low-fat/high fiber diet
11A_GL0008603	0.0104783	7.52e-08	4.85e-07	low-fat/high fiber diet
11A_GL0008883	0.0299477	4.96e-07	1.84e-06	low-fat/high fiber diet
11A_GL0008937	0.0062669	3.33e-07	3.16e-06	low-fat/high fiber diet
11A_GL0008942	0.0193896	3.84e-07	3.08e-06	low-fat/high fiber diet
11A_GL0009088	0.0149314	0	3.49e-06	low-fat/high fiber diet
11A_GL0009136	0.0349831	0	3.07e-07	low-fat/high fiber diet
11A_GL0009176	0.000751179	0	1.02e-06	low-fat/high fiber diet
11A_GL0009637	0.0149314	0	3.92e-07	low-fat/high fiber diet
11A_GL0009691	0.0373482	3.28e-07	1.09e-06	low-fat/high fiber diet
11A_GL0009715	0.0459638	6.54e-08	3.2e-07	low-fat/high fiber diet
11A_GL0009996	0.0317349	2.96e-07	3.01e-06	low-fat/high fiber diet
11A_GL0010001	0.0226983	3.12e-07	3.27e-06	low-fat/high fiber diet
11A_GL0010012	0.0049299	2.98e-07	3.27e-06	low-fat/high fiber diet
11A_GL0010021	0.0109523	3.56e-07	3.67e-06	low-fat/high fiber diet
11A_GL0010032	0.0228756	3e-07	3.08e-06	low-fat/high fiber diet
11A_GL0010485	0.0349831	0	3.01e-07	low-fat/high fiber diet
11A_GL0010498	0.0277192	1.23e-07	5.88e-07	low-fat/high fiber diet
11A_GL0010502	0.00988359	4.52e-08	3.67e-07	low-fat/high fiber diet
11A_GL0010846	0.00136441	4.67e-08	6e-07	low-fat/high fiber diet
11A_GL0011048	0.011207	6.24e-08	4.23e-07	low-fat/high fiber diet
11A_GL0011074	0.00221254	0	5.29e-07	low-fat/high fiber diet
11A_GL0011153	0.0432571	3.26e-07	1.29e-06	low-fat/high fiber diet
11A_GL0011391	0.0464221	5.12e-08	3.46e-07	low-fat/high fiber diet
11A_GL0011410	0.0349831	0	4.15e-07	low-fat/high fiber diet
11A_GL0011476	0.0149314	0	3.28e-07	low-fat/high fiber diet
11A_GL0011612	0.0349831	0	1.89e-07	low-fat/high fiber diet
11A_GL0011848	0.0403315	3.46e-09	3.97e-06	low-fat/high fiber diet
11A_GL0011850	0.0149314	0	3.9e-06	low-fat/high fiber diet
11A_GL0011854	0.00597196	0	3.93e-06	low-fat/high fiber diet
11A_GL0011855	0.0403315	1.81e-09	3.56e-06	low-fat/high fiber diet
11A_GL0011857	0.0349831	0	1.29e-06	low-fat/high fiber diet
11A_GL0011859	0.014719	2.1e-09	3.78e-06	low-fat/high fiber diet
11A_GL0011861	0.014719	1.85e-09	3.38e-06	low-fat/high fiber diet
11A_GL0011866	0.0403315	1.61e-09	3.62e-06	low-fat/high fiber diet
11A_GL0011870	0.00221254	0	3.23e-06	low-fat/high fiber diet
11A_GL0011872	0.0149314	0	3.7e-06	low-fat/high fiber diet
11A_GL0011881	0.0237084	7.03e-09	3.93e-06	low-fat/high fiber diet
11A_GL0011882	0.00597196	0	3.97e-06	low-fat/high fiber diet
11A_GL0011887	0.00597196	0	3.25e-06	low-fat/high fiber diet
11A_GL0011891	0.0403315	8.87e-10	2.99e-06	low-fat/high fiber diet
11A_GL0011897	0.00817018	2.55e-09	3.24e-06	low-fat/high fiber diet
11A_GL0011899	0.0349831	0	3.19e-06	low-fat/high fiber diet
11A_GL0011900	0.00597196	0	3.27e-06	low-fat/high fiber diet
11A_GL0011902	0.0403315	2.17e-09	3.28e-06	low-fat/high fiber diet
11A_GL0011905	0.00597196	0	3.74e-06	low-fat/high fiber diet
11A_GL0011980	0.0349831	0	6.69e-07	low-fat/high fiber diet
11A_GL0011981	0.0349831	0	3.67e-07	low-fat/high fiber diet
11A_GL0011997	0.0215488	1.74e-07	8.16e-07	low-fat/high fiber diet
11A_GL0012141	0.014719	5.6e-09	5.1e-07	low-fat/high fiber diet
11A_GL0012223	0.0246433	6.29e-08	4.39e-07	low-fat/high fiber diet
11A_GL0012281	0.00191823	3.21e-07	1.43e-06	low-fat/high fiber diet
11A_GL0012294	0.0349831	0	2.3e-07	low-fat/high fiber diet
11A_GL0012363	0.0228244	9.45e-08	5.21e-07	low-fat/high fiber diet
11A_GL0012451	0.0149314	0	3.4e-07	low-fat/high fiber diet
11A_GL0012453	0.00221254	0	3.91e-07	low-fat/high fiber diet
11A_GL0012531	0.00221254	0	3.43e-07	low-fat/high fiber diet
11A_GL0012863	0.0149314	0	3.44e-07	low-fat/high fiber diet
11A_GL0012872	0.00013173	8.64e-08	2e-06	low-fat/high fiber diet
11A_GL0012892	0.0371216	1.49e-07	1.04e-06	low-fat/high fiber diet
11A_GL0012894	0.0149314	0	7.79e-07	low-fat/high fiber diet
11A_GL0012895	0.0349831	0	6.24e-07	low-fat/high fiber diet
11A_GL0012897	0.0349831	0	7.25e-07	low-fat/high fiber diet
11A_GL0012898	0.0349831	0	7.41e-07	low-fat/high fiber diet
11A_GL0012899	0.0349831	0	7.04e-07	low-fat/high fiber diet
11A_GL0012904	0.0403315	3.2e-09	8.35e-07	low-fat/high fiber diet
11A_GL0012906	0.0349831	0	6.89e-07	low-fat/high fiber diet
11A_GL0012915	0.0349831	0	6.99e-07	low-fat/high fiber diet
11A_GL0012919	0.0349831	0	7.46e-07	low-fat/high fiber diet
11A_GL0012924	0.0349831	0	6.49e-07	low-fat/high fiber diet
11A_GL0012995	0.0349831	0	3.14e-07	low-fat/high fiber diet
11A_GL0013137	0.0426349	2.09e-07	8.93e-07	low-fat/high fiber diet
11A_GL0013157	0.0297711	2.33e-08	2.64e-07	low-fat/high fiber diet
11A_GL0013185	0.0277192	5.19e-07	4.49e-06	low-fat/high fiber diet
11A_GL0013226	0.014719	3.54e-09	1.27e-06	low-fat/high fiber diet
11A_GL0013227	0.00597196	0	1.47e-06	low-fat/high fiber diet
11A_GL0013230	0.014719	1.08e-08	1.41e-06	low-fat/high fiber diet
11A_GL0013239	0.0403315	3.13e-09	7.88e-07	low-fat/high fiber diet
11A_GL0013364	0.00214621	1.58e-07	1.11e-06	low-fat/high fiber diet
11A_GL0013483	0.0133068	3.17e-07	3.02e-06	low-fat/high fiber diet
11A_GL0013503	0.0156401	3.39e-07	3.63e-06	low-fat/high fiber diet
11A_GL0013508	0.012544	1.89e-07	2.35e-06	low-fat/high fiber diet
11A_GL0013957	0.0459638	4.53e-07	1.83e-06	low-fat/high fiber diet
11A_GL0013965	0.000149393	8.01e-08	9.54e-07	low-fat/high fiber diet
11A_GL0014002	0.00817018	1.4e-07	1.49e-06	low-fat/high fiber diet
11A_GL0014087	0.0104783	2.69e-08	2.02e-06	low-fat/high fiber diet
11A_GL0014089	0.0104783	2.66e-08	1.77e-06	low-fat/high fiber diet
11A_GL0014134	0.0149314	0	3.53e-07	low-fat/high fiber diet
11A_GL0014494	0.0349831	0	3.31e-07	low-fat/high fiber diet
11A_GL0015064	0.000751179	0	2.94e-07	low-fat/high fiber diet
11A_GL0015105	0.00486867	6.04e-09	6.09e-06	low-fat/high fiber diet
11A_GL0015188	0.0149314	0	3.43e-06	low-fat/high fiber diet
11A_GL0015194	0.00211857	8.39e-07	4.89e-06	low-fat/high fiber diet
11A_GL0015219	0.00705092	3.17e-08	3.5e-07	low-fat/high fiber diet
11A_GL0015425	0.00597196	0	3.87e-07	low-fat/high fiber diet
11A_GL0015453	0.00681491	1.79e-07	1.29e-06	low-fat/high fiber diet
11A_GL0015472	0.0297711	1.2e-08	1.29e-07	low-fat/high fiber diet
11A_GL0015585	0.0260253	3.48e-07	2.64e-06	low-fat/high fiber diet
11A_GL0015593	0.00557164	2.58e-07	2.79e-06	low-fat/high fiber diet
11A_GL0015699	0.00221254	0	4.36e-07	low-fat/high fiber diet
11A_GL0015772	0.00597196	0	3.38e-07	low-fat/high fiber diet
11A_GL0015963	0.00684146	5.69e-07	1.53e-06	low-fat/high fiber diet
11A_GL0016003	0.000273846	2.1e-07	2.27e-06	low-fat/high fiber diet
11A_GL0016052	0.00597196	0	4.85e-07	low-fat/high fiber diet
11A_GL0016214	0.0426349	1.77e-07	8.22e-07	low-fat/high fiber diet
11A_GL0016269	0.0133493	2.13e-08	2.95e-07	low-fat/high fiber diet
11A_GL0016300	0.00597196	0	2.83e-07	low-fat/high fiber diet
11A_GL0016541	0.0149314	0	4.88e-07	low-fat/high fiber diet
11A_GL0016542	0.00597196	0	3.11e-07	low-fat/high fiber diet
11A_GL0016596	0.00597196	0	2.98e-07	low-fat/high fiber diet
11A_GL0016865	0.0349831	0	2.35e-07	low-fat/high fiber diet
11A_GL0016866	0.0349831	0	6.33e-07	low-fat/high fiber diet
11A_GL0016927	0.0349831	0	8.6e-07	low-fat/high fiber diet
11A_GL0016941	0.0349831	0	9.65e-07	low-fat/high fiber diet
11A_GL0017045	0.0237084	4.08e-08	5.26e-07	low-fat/high fiber diet
11A_GL0017055	0.0349831	0	3.09e-07	low-fat/high fiber diet
11A_GL0017121	0.00262432	3.71e-07	2.8e-06	low-fat/high fiber diet
11A_GL0017313	0.00597196	0	7.33e-07	low-fat/high fiber diet
11A_GL0017557	0.012544	4.01e-07	3.02e-06	low-fat/high fiber diet
11A_GL0017559	0.0100034	2.71e-07	2.7e-06	low-fat/high fiber diet
11A_GL0017563	0.0172174	2.1e-07	2.8e-06	low-fat/high fiber diet
11A_GL0017574	0.0212264	3.08e-07	3.21e-06	low-fat/high fiber diet
11A_GL0017580	0.0172174	3.07e-07	3.22e-06	low-fat/high fiber diet
11A_GL0017598	0.00610863	2.99e-07	2.98e-06	low-fat/high fiber diet
11A_GL0017601	0.00610863	2.29e-07	2.71e-06	low-fat/high fiber diet
11A_GL0017657	0.0423462	2.8e-07	1.05e-06	low-fat/high fiber diet
11A_GL0017658	0.0351428	2.73e-07	1.08e-06	low-fat/high fiber diet
11A_GL0017667	0.0349831	0	3.13e-07	low-fat/high fiber diet
11A_GL0017718	0.0114962	5.85e-07	1.66e-06	low-fat/high fiber diet
11A_GL0017850	0.00597196	0	4.79e-07	low-fat/high fiber diet
11A_GL0018371	0.00232003	6.89e-08	1.62e-06	low-fat/high fiber diet
11A_GL0018973	0.0277727	1.3e-07	6.18e-07	low-fat/high fiber diet
11A_GL0019078	0.00681491	1.84e-07	1.29e-06	low-fat/high fiber diet
11A_GL0019102	0.0403315	2.07e-09	2.43e-07	low-fat/high fiber diet
11A_GL0019118	0.0349831	0	1.45e-06	low-fat/high fiber diet
11A_GL0019127	0.0403315	3.32e-08	1.36e-06	low-fat/high fiber diet
11A_GL0019385	0.0149314	0	3.7e-07	low-fat/high fiber diet
11A_GL0019409	0.0349831	0	6.09e-07	low-fat/high fiber diet
11A_GL0019461	0.0228756	1.77e-07	1.18e-06	low-fat/high fiber diet
11A_GL0019475	0.0277192	2.66e-07	1.34e-06	low-fat/high fiber diet
11A_GL0019502	0.0403315	1.16e-08	3.87e-07	low-fat/high fiber diet
11A_GL0019583	0.0349831	0	6.29e-07	low-fat/high fiber diet
11A_GL0019585	0.0349831	0	7.44e-07	low-fat/high fiber diet
11A_GL0019588	0.0349831	0	6.75e-07	low-fat/high fiber diet
11A_GL0019593	0.0349831	0	6.5e-07	low-fat/high fiber diet
11A_GL0019594	0.0349831	0	6.61e-07	low-fat/high fiber diet
11A_GL0019595	0.0349831	0	6.55e-07	low-fat/high fiber diet
11A_GL0019596	0.0349831	0	6.94e-07	low-fat/high fiber diet
11A_GL0019598	0.0149314	0	6.9e-07	low-fat/high fiber diet
11A_GL0019602	0.0349831	0	7.6e-07	low-fat/high fiber diet
11A_GL0019603	0.0349831	0	6.44e-07	low-fat/high fiber diet
11A_GL0019605	0.0149314	0	6.59e-07	low-fat/high fiber diet
11A_GL0019642	0.0426349	1.89e-07	1.06e-06	low-fat/high fiber diet
11A_GL0019651	0.0149314	0	2.47e-06	low-fat/high fiber diet
11A_GL0019823	0.00597196	0	2.2e-07	low-fat/high fiber diet
11A_GL0019885	0.0349831	0	2.49e-07	low-fat/high fiber diet
11A_GL0020000	0.00102874	8.09e-08	1.36e-06	low-fat/high fiber diet
11A_GL0020322	0.0239019	7.02e-08	2.64e-06	low-fat/high fiber diet
11A_GL0020356	0.0449581	3.75e-08	5.19e-07	low-fat/high fiber diet
11A_GL0020646	0.0349831	0	5.03e-07	low-fat/high fiber diet
11A_GL0020925	0.0297711	2.46e-08	3.68e-07	low-fat/high fiber diet
11A_GL0020942	0.0228756	4.36e-08	3.61e-07	low-fat/high fiber diet
11A_GL0020950	0.0149314	0	2.12e-07	low-fat/high fiber diet
11A_GL0021013	0.00499259	3.91e-07	2.65e-06	low-fat/high fiber diet
11A_GL0021327	0.0237084	1.09e-08	3.81e-07	low-fat/high fiber diet
11A_GL0021545	0.0149314	0	3.35e-07	low-fat/high fiber diet
11A_GL0021629	0.0349831	0	6.86e-07	low-fat/high fiber diet
11A_GL0021630	0.0349831	0	6.34e-07	low-fat/high fiber diet
11A_GL0021637	0.0349831	0	6.38e-07	low-fat/high fiber diet
11A_GL0021638	0.0349831	0	6.53e-07	low-fat/high fiber diet
11A_GL0021642	0.0349831	0	7.23e-07	low-fat/high fiber diet
11A_GL0021847	0.00866522	3.59e-07	3.61e-06	low-fat/high fiber diet
11A_GL0021856	0.012544	2.72e-07	3.22e-06	low-fat/high fiber diet
11A_GL0021868	0.012544	1.52e-07	2.58e-06	low-fat/high fiber diet
11A_GL0021870	0.0133493	2.91e-07	2.71e-06	low-fat/high fiber diet
11A_GL0021876	0.0062669	3.01e-07	2.86e-06	low-fat/high fiber diet
11A_GL0021885	0.012544	3.86e-07	3.86e-06	low-fat/high fiber diet
11A_GL0021886	0.0114698	3.36e-07	2.77e-06	low-fat/high fiber diet
11A_GL0022037	0.0133068	2.58e-07	1.31e-06	low-fat/high fiber diet
11A_GL0022041	0.0351428	2.76e-07	1.28e-06	low-fat/high fiber diet
11A_GL0022043	0.0351428	2.49e-07	1.39e-06	low-fat/high fiber diet
11A_GL0022047	0.0277727	2.64e-07	1.23e-06	low-fat/high fiber diet
11A_GL0022048	0.0246433	2.88e-07	1.32e-06	low-fat/high fiber diet
11A_GL0022201	0.00685195	5.84e-08	4.91e-07	low-fat/high fiber diet
11A_GL0022352	0.00299961	6.46e-08	5.07e-07	low-fat/high fiber diet
11A_GL0022367	0.000651922	7.77e-08	9.06e-07	low-fat/high fiber diet
11A_GL0022403	0.0164272	4.87e-08	3.5e-07	low-fat/high fiber diet
11A_GL0022553	0.0149314	0	3.91e-07	low-fat/high fiber diet
11A_GL0022712	0.0149314	0	3.58e-07	low-fat/high fiber diet
11A_GL0022781	0.0187472	5.56e-10	1.65e-06	low-fat/high fiber diet
11A_GL0022908	0.00597196	0	1.78e-07	low-fat/high fiber diet
11A_GL0023335	0.0371216	3.23e-08	3.69e-07	low-fat/high fiber diet
11A_GL0023357	0.0403315	1.52e-08	7.63e-07	low-fat/high fiber diet
11A_GL0023413	0.0290125	1.03e-07	6.03e-07	low-fat/high fiber diet
11A_GL0023440	0.0426349	2e-07	8.28e-07	low-fat/high fiber diet
11A_GL0023653	0.0142285	2.7e-07	1.39e-06	low-fat/high fiber diet
11A_GL0023830	0.0172174	1.07e-07	9.75e-07	low-fat/high fiber diet
11A_GL0023844	0.00597196	0	3.26e-07	low-fat/high fiber diet
11A_GL0023949	0.000751179	0	4.22e-07	low-fat/high fiber diet
11A_GL0024050	0.00866522	1.46e-07	1.19e-06	low-fat/high fiber diet
11A_GL0024188	0.0365848	5.32e-09	3.11e-06	low-fat/high fiber diet
11A_GL0024191	0.001444	1.4e-09	3.09e-06	low-fat/high fiber diet
11A_GL0024278	0.0349831	0	2.01e-06	low-fat/high fiber diet
11A_GL0024419	0.0149314	0	5.57e-07	low-fat/high fiber diet
11A_GL0024569	0.0146468	4.2e-09	2.73e-06	low-fat/high fiber diet
11A_GL0024570	0.0403315	3.17e-09	2.72e-06	low-fat/high fiber diet
11A_GL0024573	0.0403315	3.15e-09	2.65e-06	low-fat/high fiber diet
11A_GL0024574	0.0349831	0	3.04e-06	low-fat/high fiber diet
11A_GL0024575	0.0149314	0	2.59e-06	low-fat/high fiber diet
11A_GL0024576	0.0149314	0	2.35e-06	low-fat/high fiber diet
11A_GL0024577	0.0403315	7.37e-09	2.98e-06	low-fat/high fiber diet
11A_GL0024581	0.0403315	2.15e-09	2.81e-06	low-fat/high fiber diet
11A_GL0024583	0.0349831	0	2.5e-06	low-fat/high fiber diet
11A_GL0024585	0.0149314	0	3.2e-06	low-fat/high fiber diet
11A_GL0024589	0.0403315	3.16e-09	2.65e-06	low-fat/high fiber diet
11A_GL0024590	0.0403315	2.16e-09	2.75e-06	low-fat/high fiber diet
11A_GL0024591	0.0149314	0	2.69e-06	low-fat/high fiber diet
11A_GL0024593	0.00597196	0	2.43e-06	low-fat/high fiber diet
11A_GL0024594	0.0403315	3.25e-09	2.67e-06	low-fat/high fiber diet
11A_GL0024595	0.0149314	0	3.08e-06	low-fat/high fiber diet
11A_GL0024596	0.0149314	0	2.54e-06	low-fat/high fiber diet
11A_GL0024598	0.0149314	0	2.58e-06	low-fat/high fiber diet
11A_GL0024599	0.014719	2.1e-09	2.66e-06	low-fat/high fiber diet
11A_GL0024600	0.0449581	6.24e-09	2.64e-06	low-fat/high fiber diet
11A_GL0024834	0.00299961	1.91e-07	1.64e-06	low-fat/high fiber diet
11A_GL0025051	0.0290125	2.3e-07	1.24e-06	low-fat/high fiber diet
11A_GL0025060	0.0149314	0	3.79e-07	low-fat/high fiber diet
11A_GL0025089	0.00681491	3.19e-08	6.98e-07	low-fat/high fiber diet
11A_GL0025113	0.0449581	1.02e-08	4.08e-07	low-fat/high fiber diet
11A_GL0025287	0.0153902	2.21e-08	3.43e-07	low-fat/high fiber diet
11A_GL0025439	0.0485131	3.7e-07	1.48e-06	low-fat/high fiber diet
11A_GL0025449	0.0349831	0	2.58e-07	low-fat/high fiber diet
11A_GL0025556	0.00221254	0	2.63e-07	low-fat/high fiber diet
11A_GL0025573	0.0232306	2.85e-07	1.13e-06	low-fat/high fiber diet
11A_GL0025701	0.0349831	0	7.19e-07	low-fat/high fiber diet
11A_GL0025702	0.0183612	2.1e-08	5.49e-07	low-fat/high fiber diet
11A_GL0025762	0.00157249	9.13e-07	6.96e-06	low-fat/high fiber diet
11A_GL0026068	0.0149314	0	4.09e-07	low-fat/high fiber diet
11A_GL0026199	0.00681491	1.85e-07	1.13e-06	low-fat/high fiber diet
11A_GL0026200	0.00557164	2.12e-07	1.2e-06	low-fat/high fiber diet
11A_GL0026294	0.00413999	4.77e-09	3.97e-07	low-fat/high fiber diet
11A_GL0026703	0.0459638	7.71e-07	2.68e-06	low-fat/high fiber diet
11A_GL0026749	0.0109523	2.02e-07	1.39e-06	low-fat/high fiber diet
11A_GL0026750	0.0043074	1.6e-07	1.33e-06	low-fat/high fiber diet
11A_GL0026751	0.00381917	1.46e-07	1.19e-06	low-fat/high fiber diet
11A_GL0026995	0.0114962	3.2e-07	9.4e-07	low-fat/high fiber diet
11A_GL0027041	0.00295889	1.44e-07	1.11e-06	low-fat/high fiber diet
11A_GL0027042	0.00681491	2.22e-07	1.4e-06	low-fat/high fiber diet
11A_GL0027096	0.0435449	1.7e-07	9.66e-07	low-fat/high fiber diet
11A_GL0027098	0.0194635	2.81e-07	1.36e-06	low-fat/high fiber diet
11A_GL0027141	0.0237084	6.28e-09	4.33e-07	low-fat/high fiber diet
11A_GL0027157	0.00428622	7.78e-08	5.14e-07	low-fat/high fiber diet
11A_GL0027331	0.00221254	0	2.3e-07	low-fat/high fiber diet
11A_GL0027341	0.00884948	1.52e-06	7.07e-06	low-fat/high fiber diet
11A_GL0027429	0.0449581	2.18e-08	4.35e-07	low-fat/high fiber diet
11A_GL0027506	0.0232306	2.66e-07	1.1e-06	low-fat/high fiber diet
11A_GL0027517	0.0133068	5.95e-08	4.9e-07	low-fat/high fiber diet
11A_GL0027544	0.00221254	0	2.31e-07	low-fat/high fiber diet
11A_GL0027656	0.0232306	1.3e-06	2.24e-06	low-fat/high fiber diet
11A_GL0027819	0.0348571	1.6e-07	8.83e-07	low-fat/high fiber diet
11A_GL0027836	0.0260253	8.2e-08	5.38e-07	low-fat/high fiber diet
11A_GL0027855	0.0133068	2.61e-07	2.4e-06	low-fat/high fiber diet
11A_GL0027955	0.0133493	5.06e-08	4.39e-07	low-fat/high fiber diet
11A_GL0028113	0.0305764	5.14e-07	2.89e-06	low-fat/high fiber diet
11A_GL0028127	0.0237084	3.41e-08	4.47e-07	low-fat/high fiber diet
11A_GL0028138	0.03367	3.15e-07	1.47e-06	low-fat/high fiber diet
11A_GL0028139	0.0423462	2.69e-07	1.33e-06	low-fat/high fiber diet
11A_GL0028140	0.0226983	2.37e-07	1.4e-06	low-fat/high fiber diet
11A_GL0028142	0.0290125	2.71e-07	1.28e-06	low-fat/high fiber diet
11A_GL0028144	0.0362054	2.48e-07	1.16e-06	low-fat/high fiber diet
11A_GL0028146	0.0238259	1.72e-07	1.06e-06	low-fat/high fiber diet
11A_GL0028148	0.0290125	2.31e-07	1.18e-06	low-fat/high fiber diet
11A_GL0028150	0.0133068	2.54e-07	1.26e-06	low-fat/high fiber diet
11A_GL0028151	0.0238259	2.58e-07	1.35e-06	low-fat/high fiber diet
11A_GL0028155	0.0246433	2.78e-07	1.37e-06	low-fat/high fiber diet
11A_GL0028156	0.0351428	2.64e-07	1.16e-06	low-fat/high fiber diet
11A_GL0028331	0.0386019	3.14e-07	1.06e-06	low-fat/high fiber diet
11A_GL0028333	0.0136609	2.12e-07	1.12e-06	low-fat/high fiber diet
11A_GL0028336	0.0277192	2.92e-07	1.27e-06	low-fat/high fiber diet
11A_GL0028380	0.00203693	3.59e-07	1.5e-06	low-fat/high fiber diet
11A_GL0028526	0.0488924	2.4e-07	3.78e-07	low-fat/high fiber diet
11A_GL0028607	0.0349831	0	2.08e-07	low-fat/high fiber diet
11A_GL0028694	0.0357115	9.04e-08	6.23e-07	low-fat/high fiber diet
11A_GL0028865	0.0107223	6.43e-08	4.86e-07	low-fat/high fiber diet
11A_GL0028995	0.00557164	1.23e-07	9.73e-07	low-fat/high fiber diet
11A_GL0029084	0.0149314	0	2.91e-06	low-fat/high fiber diet
11A_GL0029085	0.00597196	0	2.96e-06	low-fat/high fiber diet
11A_GL0029086	0.0149314	0	3.09e-06	low-fat/high fiber diet
11A_GL0029087	0.00597196	0	3.05e-06	low-fat/high fiber diet
11A_GL0029089	0.0149314	0	2.76e-06	low-fat/high fiber diet
11A_GL0029091	0.0349831	0	2.87e-06	low-fat/high fiber diet
11A_GL0029093	0.0149314	0	2.88e-06	low-fat/high fiber diet
11A_GL0029094	0.00597196	0	2.9e-06	low-fat/high fiber diet
11A_GL0029096	0.00597196	0	3.08e-06	low-fat/high fiber diet
11A_GL0029103	0.0149314	0	3.01e-06	low-fat/high fiber diet
11A_GL0029104	0.00597196	0	2.78e-06	low-fat/high fiber diet
11A_GL0029107	0.0187472	2.38e-09	2.77e-06	low-fat/high fiber diet
11A_GL0029108	0.0149314	0	2.91e-06	low-fat/high fiber diet
11A_GL0029109	0.0349831	0	3.3e-06	low-fat/high fiber diet
11A_GL0029110	0.0149314	0	3.08e-06	low-fat/high fiber diet
11A_GL0029111	0.0149314	0	3.36e-06	low-fat/high fiber diet
11A_GL0029117	0.0403315	1.41e-09	2.76e-06	low-fat/high fiber diet
11A_GL0029123	0.0349831	0	2.73e-06	low-fat/high fiber diet
11A_GL0029130	0.0149314	0	2.78e-06	low-fat/high fiber diet
11A_GL0029188	0.0107223	1.7e-07	6.09e-07	low-fat/high fiber diet
11A_GL0029264	0.000700291	1.69e-07	1.82e-06	low-fat/high fiber diet
11A_GL0029300	0.0349831	0	6.38e-07	low-fat/high fiber diet
11A_GL0029304	0.0349831	0	3.43e-07	low-fat/high fiber diet
11A_GL0029423	0.0089307	5.1e-07	1.44e-06	low-fat/high fiber diet
11A_GL0029471	0.00719692	1.17e-07	6.73e-07	low-fat/high fiber diet
11A_GL0029482	0.0488924	2.46e-07	1.17e-06	low-fat/high fiber diet
11A_GL0029483	0.0175568	2.87e-07	1.25e-06	low-fat/high fiber diet
11A_GL0029484	0.0290125	2.7e-07	1.18e-06	low-fat/high fiber diet
11A_GL0029485	0.0246433	1.81e-07	8.38e-07	low-fat/high fiber diet
11A_GL0029528	0.0349831	0	2.09e-07	low-fat/high fiber diet
11A_GL0029719	0.0336197	2.19e-07	1.33e-06	low-fat/high fiber diet
11A_GL0029721	0.0362054	3.06e-07	1.33e-06	low-fat/high fiber diet
11A_GL0029722	0.0149765	2.55e-07	1.5e-06	low-fat/high fiber diet
11A_GL0029909	0.00966977	4.01e-08	4.07e-07	low-fat/high fiber diet
11A_GL0029994	0.0349831	0	6.03e-07	low-fat/high fiber diet
11A_GL0030034	0.000273846	2.34e-07	2.45e-06	low-fat/high fiber diet
11A_GL0030088	0.0299477	2.41e-07	7.67e-07	low-fat/high fiber diet
11A_GL0030188	0.00134917	3.58e-08	5.7e-07	low-fat/high fiber diet
11A_GL0030212	0.0349831	0	9.63e-07	low-fat/high fiber diet
11A_GL0030213	0.0149314	0	3.44e-06	low-fat/high fiber diet
11A_GL0030214	0.0403315	4.78e-09	3.51e-06	low-fat/high fiber diet
11A_GL0030217	0.0149314	0	3.31e-06	low-fat/high fiber diet
11A_GL0030221	0.0149314	0	3.51e-06	low-fat/high fiber diet
11A_GL0030222	0.0149314	0	3.6e-06	low-fat/high fiber diet
11A_GL0030223	0.0149314	0	3.61e-06	low-fat/high fiber diet
11A_GL0030225	0.0403315	3.28e-09	3.17e-06	low-fat/high fiber diet
11A_GL0030226	0.00221254	0	3.01e-06	low-fat/high fiber diet
11A_GL0030227	0.00597196	0	2.8e-06	low-fat/high fiber diet
11A_GL0030322	0.00597196	0	2.68e-07	low-fat/high fiber diet
11A_GL0030350	0.0149314	0	4.8e-07	low-fat/high fiber diet
11A_GL0030373	0.0133493	4.58e-08	4.52e-07	low-fat/high fiber diet
11A_GL0030379	0.0184873	7.74e-08	4.38e-07	low-fat/high fiber diet
11A_GL0030541	0.0212264	4.9e-07	3.5e-06	low-fat/high fiber diet
11A_GL0030549	0.0156401	3.97e-07	3.8e-06	low-fat/high fiber diet
11A_GL0030557	0.00866522	2.45e-07	3.11e-06	low-fat/high fiber diet
11A_GL0030574	0.012544	4.2e-07	3.75e-06	low-fat/high fiber diet
11A_GL0030632	0.0464221	3.47e-07	8.53e-07	low-fat/high fiber diet
11A_GL0030668	0.0403315	5.27e-09	4.43e-07	low-fat/high fiber diet
11A_GL0030669	0.0283246	4.27e-08	4.16e-07	low-fat/high fiber diet
11A_GL0030727	0.0435449	2.5e-07	1.12e-06	low-fat/high fiber diet
11A_GL0030730	0.0201729	2.51e-07	1.17e-06	low-fat/high fiber diet
11A_GL0030731	0.0238259	2.12e-07	1.06e-06	low-fat/high fiber diet
11A_GL0030732	0.0362054	3.71e-07	1.24e-06	low-fat/high fiber diet
11A_GL0030733	0.0290125	2.59e-07	1.3e-06	low-fat/high fiber diet
11A_GL0030736	0.0423462	2.3e-07	1.13e-06	low-fat/high fiber diet
11A_GL0030737	0.0194635	2.03e-07	1.22e-06	low-fat/high fiber diet
11A_GL0030739	0.0351428	2.67e-07	1.35e-06	low-fat/high fiber diet
11A_GL0030906	0.0435449	7.02e-08	6.26e-07	low-fat/high fiber diet
11A_GL0031088	0.00119059	9.76e-07	6.76e-06	low-fat/high fiber diet
11A_GL0031271	0.00597196	0	3.1e-07	low-fat/high fiber diet
11A_GL0031324	0.0371216	3.5e-07	1.36e-06	low-fat/high fiber diet
11A_GL0031328	0.0371216	3.79e-07	1.66e-06	low-fat/high fiber diet
11A_GL0031600	0.000149393	1.62e-07	2.74e-06	low-fat/high fiber diet
11A_GL0031604	0.000163049	1.61e-07	2.35e-06	low-fat/high fiber diet
11A_GL0031700	0.03367	2.08e-07	1.33e-06	low-fat/high fiber diet
11A_GL0031701	0.0212264	2.45e-07	1.21e-06	low-fat/high fiber diet
11A_GL0031702	0.0194635	2.37e-07	1.14e-06	low-fat/high fiber diet
11A_GL0031703	0.0226983	2.43e-07	1.35e-06	low-fat/high fiber diet
11A_GL0031704	0.00866522	1.17e-07	1.13e-06	low-fat/high fiber diet
11A_GL0031800	0.00866522	1.52e-07	1.18e-06	low-fat/high fiber diet
11A_GL0031960	0.00299961	5.84e-08	1.54e-06	low-fat/high fiber diet
11A_GL0031970	0.0184873	2.68e-07	1.49e-06	low-fat/high fiber diet
11A_GL0032269	0.000231246	0	1.38e-06	low-fat/high fiber diet
11A_GL0032348	0.0183612	1.31e-07	1.14e-06	low-fat/high fiber diet
11A_GL0032399	0.0149314	0	4.94e-07	low-fat/high fiber diet
11A_GL0032402	0.0349831	0	4.68e-07	low-fat/high fiber diet
11A_GL0032407	0.0349831	0	5.1e-07	low-fat/high fiber diet
11A_GL0032459	0.0149314	0	5.57e-07	low-fat/high fiber diet
11A_GL0032697	0.0349831	0	7.43e-07	low-fat/high fiber diet
11A_GL0032701	0.0349831	0	6.78e-07	low-fat/high fiber diet
11A_GL0032703	0.0149314	0	8.9e-07	low-fat/high fiber diet
11A_GL0032705	0.0403315	4.13e-09	6.97e-07	low-fat/high fiber diet
11A_GL0032707	0.0349831	0	7.69e-07	low-fat/high fiber diet
11A_GL0032708	0.0149314	0	6.76e-07	low-fat/high fiber diet
11A_GL0032767	0.0232306	5.18e-07	1.61e-06	low-fat/high fiber diet
11A_GL0032878	0.00685195	3.63e-07	2.35e-06	low-fat/high fiber diet
11A_GL0033060	0.00770671	3.5e-08	5.51e-07	low-fat/high fiber diet
11A_GL0033313	0.0049299	1.61e-07	7.76e-07	low-fat/high fiber diet
11A_GL0033402	0.0114698	6.6e-08	3.85e-07	low-fat/high fiber diet
11A_GL0033516	0.0201729	5.2e-07	1.95e-06	low-fat/high fiber diet
11A_GL0033520	0.00597196	0	9.98e-07	low-fat/high fiber diet
11A_GL0033527	0.0238259	2.37e-07	1.18e-06	low-fat/high fiber diet
11A_GL0033537	0.0403315	3.88e-09	3.56e-07	low-fat/high fiber diet
11A_GL0033574	0.0349831	0	3.51e-07	low-fat/high fiber diet
11A_GL0033614	0.00597196	0	2.54e-06	low-fat/high fiber diet
11A_GL0033617	0.0349831	0	2.68e-06	low-fat/high fiber diet
11A_GL0033618	0.0149314	0	2.71e-06	low-fat/high fiber diet
11A_GL0033619	0.0149314	0	2.75e-06	low-fat/high fiber diet
11A_GL0033620	0.0149314	0	2.92e-06	low-fat/high fiber diet
11A_GL0033621	0.0149314	0	2.68e-06	low-fat/high fiber diet
11A_GL0033622	0.0149314	0	2.36e-06	low-fat/high fiber diet
11A_GL0033625	0.0149314	0	2.39e-06	low-fat/high fiber diet
11A_GL0033829	0.014719	5.68e-09	3.84e-07	low-fat/high fiber diet
11A_GL0033875	0.00900444	6.83e-08	3.12e-07	low-fat/high fiber diet
11A_GL0034028	0.0283246	2.48e-07	1.56e-06	low-fat/high fiber diet
11A_GL0034142	0.0206513	2e-06	1.35e-05	low-fat/high fiber diet
11A_GL0034354	0.00597196	0	4.09e-07	low-fat/high fiber diet
11A_GL0034405	0.0043074	1.74e-07	1.35e-06	low-fat/high fiber diet
11A_GL0034633	0.0149314	0	3.01e-07	low-fat/high fiber diet
11A_GL0034685	0.00681491	1.47e-07	1.45e-06	low-fat/high fiber diet
11A_GL0034742	0.0191303	4.22e-07	1.3e-06	low-fat/high fiber diet
11A_GL0034746	0.0183612	4.05e-08	1.09e-06	low-fat/high fiber diet
11A_GL0034810	0.0357115	4.23e-08	4.82e-07	low-fat/high fiber diet
11A_GL0034824	0.00597196	0	2.54e-07	low-fat/high fiber diet
11A_GL0034842	0.0459638	3.29e-07	1.72e-06	low-fat/high fiber diet
11A_GL0034847	0.0349831	0	3.87e-07	low-fat/high fiber diet
11A_GL0034885	0.0277727	9.8e-08	4.83e-07	low-fat/high fiber diet
11A_GL0035059	0.0089307	3.08e-07	1.61e-06	low-fat/high fiber diet
11A_GL0035063	0.0432571	2.94e-07	1.23e-06	low-fat/high fiber diet
11A_GL0035118	0.0349831	0	2.75e-07	low-fat/high fiber diet
11A_GL0035250	0.00227906	1.64e-07	1.41e-06	low-fat/high fiber diet
11A_GL0035365	0.0426349	8.24e-08	3.02e-07	low-fat/high fiber diet
11A_GL0035425	0.0263413	3.28e-07	3.29e-06	low-fat/high fiber diet
11A_GL0035599	0.0426349	2.44e-07	8.85e-07	low-fat/high fiber diet
11A_GL0035868	0.0351428	6.76e-08	4.16e-07	low-fat/high fiber diet
11A_GL0035903	0.0403315	1.13e-08	1.75e-06	low-fat/high fiber diet
11A_GL0035909	0.0362054	5.03e-07	3.06e-06	low-fat/high fiber diet
11A_GL0035911	0.00443486	4.49e-07	3.17e-06	low-fat/high fiber diet
11A_GL0036079	0.0449581	2.74e-08	7.81e-07	low-fat/high fiber diet
11A_GL0036081	0.0297711	1.35e-08	7.24e-07	low-fat/high fiber diet
11A_GL0036082	0.0156401	3.48e-08	9.04e-07	low-fat/high fiber diet
11A_GL0036279	0.0349831	0	4.27e-07	low-fat/high fiber diet
11A_GL0036548	0.00221254	0	2.26e-06	low-fat/high fiber diet
11A_GL0036635	0.0349831	0	1.37e-06	low-fat/high fiber diet
11A_GL0036642	0.0426349	2.8e-07	6.05e-07	low-fat/high fiber diet
11A_GL0036859	0.0114962	4.8e-07	1.52e-06	low-fat/high fiber diet
11A_GL0036994	0.00966977	2.82e-08	3.09e-07	low-fat/high fiber diet
11A_GL0037047	0.00770671	2.34e-07	1.53e-06	low-fat/high fiber diet
11A_GL0037100	0.0349831	0	5.5e-07	low-fat/high fiber diet
11A_GL0037103	0.0137607	7.42e-07	2.67e-06	low-fat/high fiber diet
11A_GL0037134	0.0237084	2.26e-08	5.42e-07	low-fat/high fiber diet
11A_GL0037228	0.00178425	9.31e-08	7.68e-07	low-fat/high fiber diet
11A_GL0037356	0.000231246	0	1.55e-06	low-fat/high fiber diet
11A_GL0037396	0.00597196	0	4.75e-07	low-fat/high fiber diet
11A_GL0037408	0.0371216	2.44e-07	1.38e-06	low-fat/high fiber diet
11A_GL0037772	0.00597196	0	3.17e-07	low-fat/high fiber diet
11A_GL0037822	0.00625285	1.54e-07	9.75e-07	low-fat/high fiber diet
11A_GL0037835	0.0349831	0	6.57e-07	low-fat/high fiber diet
11A_GL0037837	0.0349831	0	7.79e-07	low-fat/high fiber diet
11A_GL0037838	0.0349831	0	8.55e-07	low-fat/high fiber diet
11A_GL0037839	0.0349831	0	8.19e-07	low-fat/high fiber diet
11A_GL0037842	0.0149314	0	4.42e-07	low-fat/high fiber diet
11A_GL0037843	0.0403315	2.88e-09	5.94e-07	low-fat/high fiber diet
11A_GL0037844	0.0349831	0	4.17e-07	low-fat/high fiber diet
11A_GL0037847	0.0349831	0	7.49e-07	low-fat/high fiber diet
11A_GL0037876	0.0299477	7.33e-08	4.71e-07	low-fat/high fiber diet
11A_GL0037992	0.00428622	6.48e-07	2.74e-06	low-fat/high fiber diet
11A_GL0038144	0.000487129	6.25e-07	1.83e-06	low-fat/high fiber diet
11A_GL0038328	0.00685195	1.14e-06	4.76e-06	low-fat/high fiber diet
11A_GL0038390	0.00381917	1.66e-07	1.16e-06	low-fat/high fiber diet
11A_GL0038458	0.00995811	6.63e-08	2.8e-07	low-fat/high fiber diet
11A_GL0038654	0.0149314	0	3.14e-06	low-fat/high fiber diet
11A_GL0038689	0.00319772	2.44e-08	6.62e-07	low-fat/high fiber diet
11A_GL0038751	0.00581786	4.66e-08	4.23e-07	low-fat/high fiber diet
11A_GL0038768	0.00214621	2.3e-07	1.5e-06	low-fat/high fiber diet
11A_GL0038769	0.00866522	1.6e-07	1.24e-06	low-fat/high fiber diet
11A_GL0038850	0.0406812	9.02e-08	4.69e-07	low-fat/high fiber diet
11A_GL0038967	0.000149393	2.16e-07	2.89e-06	low-fat/high fiber diet
11A_GL0038982	0.00597196	0	5.91e-07	low-fat/high fiber diet
11A_GL0038989	0.03367	2.53e-07	1.06e-06	low-fat/high fiber diet
11A_GL0038990	0.0133068	2e-07	1.15e-06	low-fat/high fiber diet
11A_GL0038991	0.0215488	2.51e-07	1.17e-06	low-fat/high fiber diet
11A_GL0039067	0.0146896	6.72e-08	2.95e-07	low-fat/high fiber diet
11A_GL0039160	0.0349831	0	4.16e-07	low-fat/high fiber diet
11A_GL0039253	0.0149314	0	1.12e-06	low-fat/high fiber diet
11A_GL0039278	0.0239019	5.13e-08	1.39e-06	low-fat/high fiber diet
11A_GL0039373	0.0237084	3.39e-07	1.04e-05	low-fat/high fiber diet
11A_GL0039715	0.0426349	3.34e-07	7.12e-07	low-fat/high fiber diet
11A_GL0039768	0.00597196	0	3.5e-06	low-fat/high fiber diet
11A_GL0039769	0.014719	1.78e-09	3.14e-06	low-fat/high fiber diet
11A_GL0039770	0.00597196	0	3.01e-06	low-fat/high fiber diet
11A_GL0039813	0.0133493	2.27e-08	4.57e-07	low-fat/high fiber diet
11A_GL0039876	0.000273846	1.72e-07	2.26e-06	low-fat/high fiber diet
11A_GL0040051	0.000367685	1.74e-07	2.31e-06	low-fat/high fiber diet
11A_GL0040280	0.00597196	0	2.37e-06	low-fat/high fiber diet
11A_GL0040281	0.0349831	0	2.71e-06	low-fat/high fiber diet
11A_GL0040284	0.0349831	0	3.05e-06	low-fat/high fiber diet
11A_GL0040287	0.0403315	2.74e-09	2.75e-06	low-fat/high fiber diet
11A_GL0040291	0.0146468	6.74e-09	2.72e-06	low-fat/high fiber diet
11A_GL0040292	0.0349831	0	2.93e-06	low-fat/high fiber diet
11A_GL0040293	0.00597196	0	2.55e-06	low-fat/high fiber diet
11A_GL0040294	0.0403315	2.07e-09	2.72e-06	low-fat/high fiber diet
11A_GL0040340	0.000418144	7.21e-07	7.54e-06	low-fat/high fiber diet
11A_GL0040397	0.00385636	1.2e-07	7.06e-07	low-fat/high fiber diet
11A_GL0040461	0.00157249	5.06e-07	3.61e-06	low-fat/high fiber diet
11A_GL0040551	0.0226983	2.23e-07	8.35e-07	low-fat/high fiber diet
11A_GL0040635	0.0201729	9.6e-08	4.7e-07	low-fat/high fiber diet
11A_GL0040636	0.0299477	5.19e-08	3.45e-07	low-fat/high fiber diet
11A_GL0041006	0.00625285	9.22e-08	5.38e-07	low-fat/high fiber diet
11A_GL0041009	0.0149314	0	3.41e-07	low-fat/high fiber diet
11A_GL0041211	0.0432856	9.57e-08	3.35e-07	low-fat/high fiber diet
11A_GL0041546	0.0349831	0	2.59e-07	low-fat/high fiber diet
11A_GL0041564	0.00966977	3.82e-08	4.4e-07	low-fat/high fiber diet
11A_GL0041639	0.0049299	3.76e-08	4.31e-07	low-fat/high fiber diet
11A_GL0041712	0.0349831	0	2.7e-06	low-fat/high fiber diet
11A_GL0041713	0.0149314	0	2.63e-06	low-fat/high fiber diet
11A_GL0041714	0.0149314	0	2.66e-06	low-fat/high fiber diet
11A_GL0041769	0.0403315	4.09e-09	3.89e-07	low-fat/high fiber diet
11A_GL0041860	0.00597196	0	2.91e-07	low-fat/high fiber diet
11A_GL0041884	0.0434643	3.79e-07	2.75e-06	low-fat/high fiber diet
11A_GL0042051	0.0292013	3.48e-08	2.2e-07	low-fat/high fiber diet
11A_GL0042070	0.0183612	1.95e-07	1.6e-06	low-fat/high fiber diet
11A_GL0042071	0.00163279	1.72e-07	1.21e-06	low-fat/high fiber diet
11A_GL0042074	0.00134917	2.63e-08	4.95e-07	low-fat/high fiber diet
11A_GL0042174	0.0149314	0	3.78e-07	low-fat/high fiber diet
11A_GL0042241	0.0435449	1.91e-07	1.18e-06	low-fat/high fiber diet
11A_GL0042242	0.0435449	2.53e-07	1.16e-06	low-fat/high fiber diet
11A_GL0042560	0.0349831	0	5.86e-07	low-fat/high fiber diet
11A_GL0042561	0.0349831	0	6.37e-07	low-fat/high fiber diet
11A_GL0042646	0.0351428	2.56e-07	1.31e-06	low-fat/high fiber diet
11A_GL0042647	0.0201729	2.51e-07	1.26e-06	low-fat/high fiber diet
11A_GL0042903	0.0349831	0	1.21e-06	low-fat/high fiber diet
11A_GL0042930	0.00295889	1.67e-07	1.26e-06	low-fat/high fiber diet
11A_GL0042934	0.0349831	0	6.31e-07	low-fat/high fiber diet
11A_GL0042936	0.0349831	0	7.51e-07	low-fat/high fiber diet
11A_GL0042943	0.0349831	0	6.97e-07	low-fat/high fiber diet
11A_GL0042944	0.0349831	0	7.61e-07	low-fat/high fiber diet
11A_GL0042945	0.0349831	0	7.49e-07	low-fat/high fiber diet
11A_GL0042949	0.0349831	0	7.29e-07	low-fat/high fiber diet
11A_GL0042954	0.0349831	0	6.05e-07	low-fat/high fiber diet
11A_GL0043364	0.0295786	6.89e-09	2.26e-07	low-fat/high fiber diet
11A_GL0043381	0.0432856	3.4e-07	2.95e-06	low-fat/high fiber diet
11A_GL0043633	0.0089307	2.84e-07	9.72e-07	low-fat/high fiber diet
11A_GL0043758	0.0149314	0	2.8e-06	low-fat/high fiber diet
11A_GL0043804	0.00733441	4.67e-07	3.7e-06	low-fat/high fiber diet
11A_GL0043843	0.0349831	0	3.49e-07	low-fat/high fiber diet
11A_GL0043958	0.00716161	4.37e-08	2.68e-07	low-fat/high fiber diet
11A_GL0044308	0.0349831	0	2.93e-07	low-fat/high fiber diet
11A_GL0044427	0.0089307	5e-07	1.39e-06	low-fat/high fiber diet
11A_GL0044585	0.0432571	5.79e-07	1.73e-06	low-fat/high fiber diet
11A_GL0044614	0.0100034	2.46e-07	3.25e-06	low-fat/high fiber diet
11A_GL0044645	0.0114698	3.7e-07	3.28e-06	low-fat/high fiber diet
11A_GL0044763	0.0175568	2.72e-07	1.38e-06	low-fat/high fiber diet
11A_GL0044764	0.00543383	2.32e-07	1.41e-06	low-fat/high fiber diet
11A_GL0044768	0.03367	2.8e-07	1.34e-06	low-fat/high fiber diet
11A_GL0044769	0.0107223	2.49e-07	1.52e-06	low-fat/high fiber diet
11A_GL0044770	0.0351428	2.61e-07	1.45e-06	low-fat/high fiber diet
11A_GL0044792	0.0373482	1.74e-06	6.02e-06	low-fat/high fiber diet
11A_GL0044851	0.0149314	0	3.07e-06	low-fat/high fiber diet
11A_GL0044855	0.0149314	0	2.84e-06	low-fat/high fiber diet
11A_GL0044856	0.0149314	0	2.91e-06	low-fat/high fiber diet
11A_GL0044859	0.0403315	1.4e-09	2.68e-06	low-fat/high fiber diet
11A_GL0044860	0.00597196	0	2.89e-06	low-fat/high fiber diet
11A_GL0044896	0.000780035	1.06e-06	1.43e-05	low-fat/high fiber diet
11A_GL0045246	0.0228756	1.78e-07	1.06e-06	low-fat/high fiber diet
11A_GL0045364	0.0459638	6.96e-07	2.58e-06	low-fat/high fiber diet
11A_GL0045494	0.0403315	1.45e-09	2.95e-06	low-fat/high fiber diet
11A_GL0045721	0.0403315	2.24e-09	1.11e-06	low-fat/high fiber diet
11A_GL0045763	0.00597196	0	7.19e-07	low-fat/high fiber diet
11A_GL0045798	0.000149393	1.6e-07	2e-06	low-fat/high fiber diet
11A_GL0045800	0.000179701	1.94e-07	2.35e-06	low-fat/high fiber diet
11A_GL0045950	0.00597196	0	3.28e-07	low-fat/high fiber diet
11A_GL0046136	0.0459638	2.88e-07	1.14e-06	low-fat/high fiber diet
11A_GL0046192	0.000990375	9.19e-07	6.07e-06	low-fat/high fiber diet
11A_GL0046211	0.040489	2.69e-07	1.01e-06	low-fat/high fiber diet
11A_GL0046262	0.00163849	3.87e-07	3.15e-06	low-fat/high fiber diet
11A_GL0046395	0.0371216	4.39e-08	3.76e-07	low-fat/high fiber diet
11A_GL0046618	0.0246433	2.57e-07	1.18e-06	low-fat/high fiber diet
11A_GL0046619	0.011024	2.1e-07	9.87e-07	low-fat/high fiber diet
11A_GL0046620	0.0228244	2.54e-07	1.14e-06	low-fat/high fiber diet
11A_GL0046622	0.03367	2.68e-07	1.16e-06	low-fat/high fiber diet
11A_GL0046637	0.0426349	2.44e-07	8.92e-07	low-fat/high fiber diet
11A_GL0046717	0.0459638	1.5e-08	2.06e-07	low-fat/high fiber diet
11A_GL0046755	0.0033629	3.36e-07	2.96e-06	low-fat/high fiber diet
11A_GL0046983	0.0349831	0	2.84e-07	low-fat/high fiber diet
11A_GL0047088	0.0156401	3.66e-07	3.12e-06	low-fat/high fiber diet
11A_GL0047093	0.0142285	5.34e-07	3.83e-06	low-fat/high fiber diet
11A_GL0047094	0.0107223	5.3e-07	3.64e-06	low-fat/high fiber diet
11A_GL0047121	0.00770671	2.85e-07	2.91e-06	low-fat/high fiber diet
11A_GL0047150	0.0120668	5.84e-08	3.55e-07	low-fat/high fiber diet
11A_GL0047362	0.035463	2.36e-06	5.1e-06	low-fat/high fiber diet
11A_GL0047416	0.0164272	2.35e-07	1.13e-06	low-fat/high fiber diet
11A_GL0047417	0.0133068	2.62e-07	1.42e-06	low-fat/high fiber diet
11A_GL0047419	0.0299477	3.04e-07	1.32e-06	low-fat/high fiber diet
11A_GL0047421	0.0228244	2.32e-07	1.44e-06	low-fat/high fiber diet
11A_GL0047422	0.0290125	3.58e-07	1.45e-06	low-fat/high fiber diet
11A_GL0047520	0.0371216	2.48e-08	3.47e-07	low-fat/high fiber diet
11A_GL0047696	0.0349831	0	2.47e-06	low-fat/high fiber diet
11A_GL0047735	0.0149314	0	2.12e-06	low-fat/high fiber diet
11A_GL0047866	0.0349831	0	1.03e-06	low-fat/high fiber diet
11A_GL0047874	0.0426349	3.37e-07	1.08e-06	low-fat/high fiber diet
11A_GL0047919	0.0349831	0	3.76e-07	low-fat/high fiber diet
11A_GL0047984	0.0349831	0	2.53e-07	low-fat/high fiber diet
11A_GL0048054	0.0089307	5.36e-07	1.8e-06	low-fat/high fiber diet
11A_GL0048111	0.0226983	4.24e-08	2.81e-07	low-fat/high fiber diet
11A_GL0048145	0.0201729	1.14e-07	1.11e-06	low-fat/high fiber diet
11A_GL0048329	0.0149765	1.96e-07	1.4e-06	low-fat/high fiber diet
11A_GL0048330	0.0228244	2.15e-07	1.24e-06	low-fat/high fiber diet
11A_GL0048595	0.0403315	6.76e-09	3.6e-07	low-fat/high fiber diet
11A_GL0048762	0.00597196	0	2.77e-07	low-fat/high fiber diet
11A_GL0048807	0.0349831	0	4.05e-07	low-fat/high fiber diet
11A_GL0048841	0.0349831	0	6e-07	low-fat/high fiber diet
11A_GL0048842	0.0149314	0	6.04e-07	low-fat/high fiber diet
11A_GL0048846	0.0349831	0	6.24e-07	low-fat/high fiber diet
11A_GL0048848	0.0349831	0	7.63e-07	low-fat/high fiber diet
11A_GL0048931	0.0237084	1.6e-08	2.49e-07	low-fat/high fiber diet
11A_GL0048997	0.0158158	5.84e-08	4.52e-07	low-fat/high fiber diet
11A_GL0049045	0.00221254	0	3.81e-07	low-fat/high fiber diet
11A_GL0049233	0.0434643	2.51e-07	2.62e-06	low-fat/high fiber diet
11A_GL0049266	0.000651922	1.96e-07	1.93e-06	low-fat/high fiber diet
11A_GL0049711	0.0373482	4.37e-07	1.27e-06	low-fat/high fiber diet
11A_GL0049983	0.00597196	0	5.73e-07	low-fat/high fiber diet
11A_GL0050055	0.0107223	1.1e-06	5.6e-06	low-fat/high fiber diet
11A_GL0050057	0.00543383	1.05e-06	5.54e-06	low-fat/high fiber diet
11A_GL0050130	0.0137607	4.41e-08	4.53e-07	low-fat/high fiber diet
11A_GL0050196	0.0142285	2.01e-07	1.24e-06	low-fat/high fiber diet
11A_GL0050210	0.0149765	2.77e-07	9.47e-07	low-fat/high fiber diet
11A_GL0050417	0.00532765	1.16e-08	2.42e-07	low-fat/high fiber diet
11A_GL0050464	0.0146896	5.15e-07	1.25e-06	low-fat/high fiber diet
11A_GL0050591	0.000151974	1.1e-08	1.69e-06	low-fat/high fiber diet
11A_GL0050592	0.00016688	7.82e-09	1.61e-06	low-fat/high fiber diet
11A_GL0050721	0.00597196	0	3.09e-07	low-fat/high fiber diet
11A_GL0050833	0.0237084	2.42e-08	8.19e-07	low-fat/high fiber diet
11A_GL0050879	0.00597196	0	3.66e-07	low-fat/high fiber diet
11A_GL0050891	0.000220636	2.03e-07	2.53e-06	low-fat/high fiber diet
11A_GL0051011	0.0277192	2.16e-07	1.09e-06	low-fat/high fiber diet
11A_GL0051014	0.0317349	1.99e-07	9.02e-07	low-fat/high fiber diet
11A_GL0051195	0.00227906	1.68e-07	1.88e-06	low-fat/high fiber diet
11A_GL0051199	0.000202827	1.92e-07	2.85e-06	low-fat/high fiber diet
11A_GL0051212	0.000149393	2.07e-07	2.66e-06	low-fat/high fiber diet
11A_GL0051218	0.000367685	2.33e-07	3.01e-06	low-fat/high fiber diet
11A_GL0051220	0.000202827	1.62e-07	2.33e-06	low-fat/high fiber diet
11A_GL0051233	0.000202827	1.85e-07	2.21e-06	low-fat/high fiber diet
11A_GL0051441	0.0362054	2.91e-07	1.06e-06	low-fat/high fiber diet
11A_GL0051447	0.0186608	1.02e-07	4.48e-07	low-fat/high fiber diet
11A_GL0051480	0.0151774	3.99e-08	3.97e-07	low-fat/high fiber diet
11A_GL0051786	0.0349831	0	3.58e-07	low-fat/high fiber diet
11A_GL0051817	0.0349831	0	7.4e-07	low-fat/high fiber diet
11A_GL0052044	0.00490098	1.57e-07	1.11e-06	low-fat/high fiber diet
11A_GL0052046	0.00227906	1.69e-07	1.43e-06	low-fat/high fiber diet
11A_GL0052047	0.00866522	2.15e-07	1.77e-06	low-fat/high fiber diet
11A_GL0052165	0.0226983	2.2e-07	1.15e-06	low-fat/high fiber diet
11A_GL0052166	0.0488924	2.62e-07	1.14e-06	low-fat/high fiber diet
11A_GL0052169	0.0348571	1.58e-07	8.08e-07	low-fat/high fiber diet
11A_GL0052170	0.0212264	1.9e-07	1.06e-06	low-fat/high fiber diet
11A_GL0052171	0.0357115	2.26e-07	6.35e-07	low-fat/high fiber diet
11A_GL0052220	0.0246433	1.13e-07	3.96e-07	low-fat/high fiber diet
11A_GL0052225	0.0277192	2.27e-07	1.27e-06	low-fat/high fiber diet
11A_GL0052227	0.0277192	2.53e-07	1.32e-06	low-fat/high fiber diet
11A_GL0052257	0.0137607	2.21e-07	1.42e-06	low-fat/high fiber diet
11A_GL0052385	0.0277727	8.06e-08	4.1e-07	low-fat/high fiber diet
11A_GL0052639	0.0149314	0	1.97e-06	low-fat/high fiber diet
11A_GL0052648	0.0226983	3.15e-07	1.52e-06	low-fat/high fiber diet
11A_GL0053111	0.00866522	2.43e-07	1.61e-06	low-fat/high fiber diet
11A_GL0053373	0.00221254	0	3.4e-07	low-fat/high fiber diet
11A_GL0053534	0.0277727	2.38e-07	1.27e-06	low-fat/high fiber diet
11A_GL0053535	0.0435449	2.27e-07	1.22e-06	low-fat/high fiber diet
11A_GL0053676	0.0403315	3.01e-09	2.87e-06	low-fat/high fiber diet
11A_GL0053678	0.00221254	0	2.65e-06	low-fat/high fiber diet
11A_GL0053732	0.0210855	6.21e-07	1.57e-06	low-fat/high fiber diet
11A_GL0053900	0.0017452	4.21e-07	3.79e-06	low-fat/high fiber diet
11A_GL0053935	0.000780035	1.09e-07	1.65e-06	low-fat/high fiber diet
11A_GL0053936	0.000202827	1.3e-07	2.09e-06	low-fat/high fiber diet
11A_GL0053937	0.000202827	1.58e-07	2.04e-06	low-fat/high fiber diet
11A_GL0054106	0.0349831	0	3.68e-07	low-fat/high fiber diet
11A_GL0054151	0.0349831	0	9.92e-07	low-fat/high fiber diet
11A_GL0054303	0.0349831	0	3.59e-07	low-fat/high fiber diet
11A_GL0054316	0.0459638	4.39e-07	1.97e-06	low-fat/high fiber diet
11A_GL0054575	0.0246433	1.05e-06	3.93e-06	low-fat/high fiber diet
11A_GL0054730	0.00625285	3.36e-07	2.76e-06	low-fat/high fiber diet
11A_GL0054828	0.00597196	0	3.31e-07	low-fat/high fiber diet
11A_GL0054875	0.0194635	7.72e-07	2.08e-06	low-fat/high fiber diet
11A_GL0054881	0.000163049	1.5e-07	2.21e-06	low-fat/high fiber diet
11A_GL0054901	0.0426349	4.07e-07	5.64e-07	low-fat/high fiber diet
11A_GL0055000	0.0349831	0	3.92e-07	low-fat/high fiber diet
11A_GL0055190	0.00817018	7.31e-09	3.33e-07	low-fat/high fiber diet
11A_GL0055196	0.0139833	7.08e-07	2.78e-06	low-fat/high fiber diet
11A_GL0055197	0.005613	6e-07	2.87e-06	low-fat/high fiber diet
11A_GL0055199	0.00163849	6.26e-07	4.12e-06	low-fat/high fiber diet
11A_GL0055261	0.0149314	0	3.66e-06	low-fat/high fiber diet
11A_GL0055262	0.0149314	0	3.27e-06	low-fat/high fiber diet
11A_GL0055263	0.0149314	0	3.31e-06	low-fat/high fiber diet
11A_GL0055265	0.0403315	2.22e-09	3.52e-06	low-fat/high fiber diet
11A_GL0055283	0.0149314	0	3.25e-06	low-fat/high fiber diet
11A_GL0055286	0.0149314	0	3.24e-06	low-fat/high fiber diet
11A_GL0055289	0.0149314	0	3.58e-06	low-fat/high fiber diet
11A_GL0055290	0.0149314	0	3.59e-06	low-fat/high fiber diet
11A_GL0055293	0.00597196	0	3.27e-06	low-fat/high fiber diet
11A_GL0055295	0.0449581	7.78e-09	3.34e-06	low-fat/high fiber diet
11A_GL0055296	0.0149314	0	3.15e-06	low-fat/high fiber diet
11A_GL0055300	0.00597196	0	3.59e-06	low-fat/high fiber diet
11A_GL0055301	0.00597196	0	3.13e-06	low-fat/high fiber diet
11A_GL0055329	0.0149314	0	1.45e-06	low-fat/high fiber diet
11A_GL0055332	0.0149314	0	3.13e-06	low-fat/high fiber diet
11A_GL0055333	0.014719	2.1e-09	2.98e-06	low-fat/high fiber diet
11A_GL0055335	0.00597196	0	3.03e-06	low-fat/high fiber diet
11A_GL0055490	0.0403315	2.11e-09	3.16e-06	low-fat/high fiber diet
11A_GL0055491	0.0149314	0	3.54e-06	low-fat/high fiber diet
11A_GL0055494	0.0149314	0	3.07e-06	low-fat/high fiber diet
11A_GL0055495	0.00221254	0	3.39e-06	low-fat/high fiber diet
11A_GL0055496	0.0149314	0	2.81e-06	low-fat/high fiber diet
11A_GL0055497	0.0149314	0	2.78e-06	low-fat/high fiber diet
11A_GL0055499	0.0149314	0	3.03e-06	low-fat/high fiber diet
11A_GL0055500	0.0403315	4.89e-09	3.25e-06	low-fat/high fiber diet
11A_GL0055507	0.0149314	0	4.71e-07	low-fat/high fiber diet
11A_GL0055587	0.00299961	1.17e-07	9.58e-07	low-fat/high fiber diet
11A_GL0055662	0.00597196	0	1.28e-06	low-fat/high fiber diet
11A_GL0055870	0.0349831	0	1.86e-06	low-fat/high fiber diet
11A_GL0055926	0.0349831	0	2.51e-07	low-fat/high fiber diet
11A_GL0055942	0.00597196	0	3.89e-07	low-fat/high fiber diet
11A_GL0056240	0.00625285	4.63e-08	3.59e-07	low-fat/high fiber diet
11A_GL0056241	0.0226983	1.43e-07	6.34e-07	low-fat/high fiber diet
11A_GL0056242	0.0277192	1.57e-07	6.43e-07	low-fat/high fiber diet
11A_GL0056244	0.00995811	5.55e-08	5.85e-07	low-fat/high fiber diet
11A_GL0056245	0.0449581	3.47e-08	4.21e-07	low-fat/high fiber diet
11A_GL0056246	0.0371216	4.6e-08	3.58e-07	low-fat/high fiber diet
11A_GL0056247	0.0351428	2.58e-07	1.35e-06	low-fat/high fiber diet
11A_GL0056380	0.0149314	0	2.57e-07	low-fat/high fiber diet
11A_GL0056438	0.00597196	0	3.07e-07	low-fat/high fiber diet
11A_GL0056439	0.0149314	0	3.86e-07	low-fat/high fiber diet
11A_GL0056464	0.0228756	2.88e-08	2.29e-06	low-fat/high fiber diet
11A_GL0056517	0.0149314	0	3.57e-07	low-fat/high fiber diet
11A_GL0056524	0.0149314	0	1.19e-07	low-fat/high fiber diet
11A_GL0056559	0.01709	7.46e-08	5.18e-07	low-fat/high fiber diet
11A_GL0056571	0.0149314	0	2.99e-06	low-fat/high fiber diet
11A_GL0056572	0.0403315	3.62e-09	3.38e-06	low-fat/high fiber diet
11A_GL0056574	0.0349831	0	2.82e-06	low-fat/high fiber diet
11A_GL0056579	0.0365848	6.46e-09	3.27e-06	low-fat/high fiber diet
11A_GL0056583	0.0403315	4.18e-09	3.04e-06	low-fat/high fiber diet
11A_GL0056680	0.0228756	3.5e-08	4.4e-07	low-fat/high fiber diet
11A_GL0056741	0.0371216	5.02e-07	2.02e-06	low-fat/high fiber diet
11A_GL0056746	0.0349831	0	2.73e-07	low-fat/high fiber diet
11A_GL0056749	0.00136441	3.07e-07	3.74e-06	low-fat/high fiber diet
11A_GL0056764	0.000149393	2.56e-07	2.93e-06	low-fat/high fiber diet
11A_GL0056769	0.00218177	1.88e-07	1.79e-06	low-fat/high fiber diet
11A_GL0056808	0.00597196	0	2.84e-07	low-fat/high fiber diet
11A_GL0056911	0.0432856	3.09e-07	5.85e-07	low-fat/high fiber diet
11A_GL0056920	0.0215488	2.9e-07	1.24e-06	low-fat/high fiber diet
11A_GL0056922	0.0114698	2.52e-07	1.43e-06	low-fat/high fiber diet
11A_GL0056959	0.00295889	1.43e-07	1.31e-06	low-fat/high fiber diet
11A_GL0056986	0.0292983	5.44e-08	8.11e-07	low-fat/high fiber diet
11A_GL0057015	0.0237084	2.29e-08	4.73e-07	low-fat/high fiber diet
11A_GL0057193	0.00597196	0	3.66e-07	low-fat/high fiber diet
11A_GL0057239	0.0149314	0	2.11e-07	low-fat/high fiber diet
11A_GL0057278	0.00866522	2.05e-07	1.5e-06	low-fat/high fiber diet
11A_GL0057280	0.00163279	1.61e-07	1.33e-06	low-fat/high fiber diet
11A_GL0057468	0.0133493	5.81e-08	8.44e-07	low-fat/high fiber diet
11A_GL0057472	0.0348571	9.34e-08	8.88e-07	low-fat/high fiber diet
11A_GL0057673	0.00136441	8.12e-08	1.32e-06	low-fat/high fiber diet
11A_GL0057674	0.000784306	6.22e-08	1.32e-06	low-fat/high fiber diet
11A_GL0057709	0.0349831	0	3.62e-07	low-fat/high fiber diet
11A_GL0057863	0.000784306	1.01e-07	1.26e-06	low-fat/high fiber diet
11A_GL0058075	0.0149314	0	3.19e-07	low-fat/high fiber diet
11A_GL0058295	0.0349831	0	2.74e-07	low-fat/high fiber diet
11A_GL0058998	0.0127834	8.19e-08	5.94e-07	low-fat/high fiber diet
11A_GL0059080	0.00716161	2.57e-07	1.43e-06	low-fat/high fiber diet
11A_GL0059184	0.000231246	0	7.06e-07	low-fat/high fiber diet
11A_GL0059343	0.0426349	1.96e-07	7.4e-07	low-fat/high fiber diet
11A_GL0059354	0.000418144	6.68e-07	5.52e-06	low-fat/high fiber diet
11A_GL0059373	0.0362054	8.53e-08	5e-07	low-fat/high fiber diet
11A_GL0059513	0.000751179	0	2.69e-07	low-fat/high fiber diet
11A_GL0059660	0.0116113	1.72e-07	4.27e-07	low-fat/high fiber diet
11A_GL0059789	0.0151774	2.58e-07	1.29e-06	low-fat/high fiber diet
11A_GL0059953	0.0149314	0	4.45e-07	low-fat/high fiber diet
11A_GL0060008	0.0371216	4.91e-08	4.2e-07	low-fat/high fiber diet
11A_GL0060275	0.00221254	0	5.67e-07	low-fat/high fiber diet
11A_GL0060479	0.00684146	3.55e-07	1.15e-06	low-fat/high fiber diet
11A_GL0060513	0.0246433	1.01e-07	4.6e-07	low-fat/high fiber diet
11A_GL0060645	0.0485131	2e-07	5.92e-07	low-fat/high fiber diet
11A_GL0060768	0.0297711	1.37e-07	1.86e-06	low-fat/high fiber diet
11A_GL0060794	0.0348571	1.89e-07	8.04e-07	low-fat/high fiber diet
11A_GL0060860	0.0292013	5.85e-08	5.77e-07	low-fat/high fiber diet
11A_GL0061005	0.0348571	2.01e-07	9.88e-07	low-fat/high fiber diet
11A_GL0061053	0.03367	2.27e-07	1.06e-06	low-fat/high fiber diet
11A_GL0061054	0.0149765	2.42e-07	1.32e-06	low-fat/high fiber diet
11A_GL0061055	0.0184873	2.56e-07	1.24e-06	low-fat/high fiber diet
11A_GL0061056	0.0226983	2.74e-07	1.37e-06	low-fat/high fiber diet
11A_GL0061058	0.00988359	2.04e-07	1.31e-06	low-fat/high fiber diet
11A_GL0061244	0.0349831	0	2.61e-07	low-fat/high fiber diet
11A_GL0061465	0.0149314	0	6.51e-07	low-fat/high fiber diet
11A_GL0061531	0.0062669	2.78e-07	1.98e-06	low-fat/high fiber diet
11A_GL0061623	0.0349831	0	2.04e-07	low-fat/high fiber diet
11A_GL0061750	0.035463	1.58e-07	5.54e-07	low-fat/high fiber diet
11A_GL0061906	0.0349831	0	2.57e-06	low-fat/high fiber diet
11A_GL0061916	0.0133068	8.3e-08	7.31e-07	low-fat/high fiber diet
11A_GL0061953	0.0426349	1.78e-07	7.3e-07	low-fat/high fiber diet
11A_GL0062213	0.0043074	1.64e-07	1.31e-06	low-fat/high fiber diet
11A_GL0062290	0.0149314	0	3.68e-07	low-fat/high fiber diet
11A_GL0062389	0.00632814	5.35e-08	7.67e-07	low-fat/high fiber diet
11A_GL0062466	0.0149314	0	4.28e-07	low-fat/high fiber diet
11A_GL0062585	0.000149393	1.32e-07	1.93e-06	low-fat/high fiber diet
11A_GL0062613	0.00413999	1.22e-08	1.33e-06	low-fat/high fiber diet
11A_GL0062623	0.00136441	1.53e-07	1.9e-06	low-fat/high fiber diet
11A_GL0062624	0.00102874	1.51e-07	1.9e-06	low-fat/high fiber diet
11A_GL0062658	0.0133493	7.14e-08	7.92e-07	low-fat/high fiber diet
11A_GL0062733	0.0349831	0	6.33e-07	low-fat/high fiber diet
11A_GL0062734	0.0349831	0	6.77e-07	low-fat/high fiber diet
11A_GL0062735	0.0149314	0	6.77e-07	low-fat/high fiber diet
11A_GL0062857	0.00221254	0	3.6e-07	low-fat/high fiber diet
11A_GL0063465	0.000990375	1e-06	5.9e-06	low-fat/high fiber diet
11A_GL0063659	0.00452543	7.22e-07	7.48e-06	low-fat/high fiber diet
11A_GL0063692	0.0201729	2.3e-07	1.24e-06	low-fat/high fiber diet
11A_GL0063693	0.0277727	2.63e-07	1.17e-06	low-fat/high fiber diet
11A_GL0063694	0.0151774	2.43e-07	1.23e-06	low-fat/high fiber diet
11A_GL0063695	0.0238259	3e-07	1.61e-06	low-fat/high fiber diet
11A_GL0063699	0.040489	2.8e-07	1.22e-06	low-fat/high fiber diet
11A_GL0063702	0.0299477	3.33e-07	1.47e-06	low-fat/high fiber diet
11A_GL0063703	0.0290125	2.81e-07	1.27e-06	low-fat/high fiber diet
11A_GL0063704	0.0336197	3.01e-07	1.31e-06	low-fat/high fiber diet
11A_GL0063705	0.0186608	2.64e-07	1.48e-06	low-fat/high fiber diet
11A_GL0063707	0.0406812	3.43e-07	1.35e-06	low-fat/high fiber diet
11A_GL0063709	0.03367	2.37e-07	1.35e-06	low-fat/high fiber diet
11A_GL0063711	0.0201729	2.76e-07	1.27e-06	low-fat/high fiber diet
11A_GL0063736	0.0062669	1.16e-07	1.48e-06	low-fat/high fiber diet
11A_GL0063916	0.00443486	6.09e-07	2.4e-06	low-fat/high fiber diet
11A_GL0064128	0.0149314	0	4.11e-06	low-fat/high fiber diet
11A_GL0064323	0.0349831	0	1.98e-07	low-fat/high fiber diet
11A_GL0064398	0.0149314	0	6.79e-07	low-fat/high fiber diet
11A_GL0064407	0.0246433	2.82e-07	1.4e-06	low-fat/high fiber diet
11A_GL0064409	0.0226983	2.81e-07	1.42e-06	low-fat/high fiber diet
11A_GL0064410	0.0299477	3.1e-07	1.27e-06	low-fat/high fiber diet
11A_GL0064411	0.0362054	3.05e-07	1.28e-06	low-fat/high fiber diet
11A_GL0064413	0.0151774	2.85e-07	1.4e-06	low-fat/high fiber diet
11A_GL0064417	0.0351428	2.79e-07	1.08e-06	low-fat/high fiber diet
11A_GL0064418	0.0299477	2.65e-07	1.2e-06	low-fat/high fiber diet
11A_GL0064419	0.0194635	1.7e-07	1.2e-06	low-fat/high fiber diet
11A_GL0064421	0.0299477	3.42e-07	1.43e-06	low-fat/high fiber diet
11A_GL0064423	0.0238259	2.07e-07	1.26e-06	low-fat/high fiber diet
11A_GL0064424	0.0133068	2.86e-07	1.61e-06	low-fat/high fiber diet
11A_GL0064426	0.0228244	2.99e-07	1.27e-06	low-fat/high fiber diet
11A_GL0064427	0.0142285	2.44e-07	1.28e-06	low-fat/high fiber diet
11A_GL0064428	0.0362054	2.71e-07	1.41e-06	low-fat/high fiber diet
11A_GL0064433	0.0228244	2.75e-07	1.46e-06	low-fat/high fiber diet
11A_GL0064435	0.0423462	3.34e-07	1.61e-06	low-fat/high fiber diet
11A_GL0064447	0.0435449	2.8e-07	1.6e-06	low-fat/high fiber diet
11A_GL0064449	0.0194635	2.78e-07	1.71e-06	low-fat/high fiber diet
11A_GL0064451	0.0351428	2.78e-07	1.24e-06	low-fat/high fiber diet
11A_GL0064452	0.0362054	3.58e-07	1.52e-06	low-fat/high fiber diet
11A_GL0064465	0.0403315	2.98e-09	3.24e-06	low-fat/high fiber diet
11A_GL0064469	0.014719	2.82e-09	3.23e-06	low-fat/high fiber diet
11A_GL0064470	0.00597196	0	3.17e-06	low-fat/high fiber diet
11A_GL0064474	0.0187472	3.21e-09	3.03e-06	low-fat/high fiber diet
11A_GL0064475	0.00221254	0	3.11e-06	low-fat/high fiber diet
11A_GL0064477	0.0149314	0	3.34e-06	low-fat/high fiber diet
11A_GL0064484	0.00597196	0	3.34e-06	low-fat/high fiber diet
11A_GL0064577	0.0348571	3.51e-08	3.92e-07	low-fat/high fiber diet
11A_GL0064672	0.0033629	4.87e-07	3.51e-06	low-fat/high fiber diet
11A_GL0064673	0.0201729	8.61e-07	4.22e-06	low-fat/high fiber diet
11A_GL0064675	0.0033629	9.05e-07	4.27e-06	low-fat/high fiber diet
11A_GL0064676	0.00129295	3.51e-07	3.45e-06	low-fat/high fiber diet
11A_GL0064901	0.00597196	0	3.47e-06	low-fat/high fiber diet
11A_GL0064905	0.00519604	1.12e-06	4.98e-06	low-fat/high fiber diet
11A_GL0064983	0.0349831	0	6.89e-07	low-fat/high fiber diet
11A_GL0065021	0.00597196	0	3.35e-07	low-fat/high fiber diet
11A_GL0065056	0.0349831	0	3.29e-07	low-fat/high fiber diet
11A_GL0065501	0.00227906	1.81e-07	1.38e-06	low-fat/high fiber diet
11A_GL0065540	0.00167894	8.85e-07	5.89e-06	low-fat/high fiber diet
11A_GL0065543	0.00428622	3.74e-07	2.78e-06	low-fat/high fiber diet
11A_GL0065544	0.00443486	3.88e-07	2.48e-06	low-fat/high fiber diet
11A_GL0065689	0.0357115	3.12e-08	2.84e-07	low-fat/high fiber diet
11A_GL0065810	0.000202827	1.81e-07	1.78e-06	low-fat/high fiber diet
11A_GL0065813	0.000273846	1.52e-07	1.91e-06	low-fat/high fiber diet
11A_GL0065901	0.0290125	4.18e-08	5.76e-07	low-fat/high fiber diet
11A_GL0066118	0.00597196	0	3.29e-06	low-fat/high fiber diet
11A_GL0066124	0.0149314	0	2.71e-06	low-fat/high fiber diet
11A_GL0066126	0.0149314	0	3.05e-06	low-fat/high fiber diet
11A_GL0066150	0.0232306	4.26e-07	1.62e-06	low-fat/high fiber diet
11A_GL0066188	0.0349831	0	1.14e-06	low-fat/high fiber diet
11A_GL0066451	0.0193896	1.45e-07	1.19e-06	low-fat/high fiber diet
11A_GL0066465	0.000751179	0	4.03e-07	low-fat/high fiber diet
11A_GL0066614	0.0348571	2.25e-07	9.59e-07	low-fat/high fiber diet
11A_GL0066635	0.00381917	9.89e-08	1.47e-06	low-fat/high fiber diet
11A_GL0066703	0.00684146	4.87e-07	1.45e-06	low-fat/high fiber diet
11A_GL0066717	0.000733872	7.83e-07	6.79e-06	low-fat/high fiber diet
11A_GL0066781	0.0235199	1.5e-07	1.91e-06	low-fat/high fiber diet
11A_GL0066788	0.0187472	4.07e-09	6.92e-07	low-fat/high fiber diet
11A_GL0066797	0.0349831	0	1.51e-06	low-fat/high fiber diet
11A_GL0066885	0.0348571	1.25e-07	5.09e-07	low-fat/high fiber diet
11A_GL0067026	0.0089307	2.2e-06	7.94e-06	low-fat/high fiber diet
11A_GL0067080	0.0426349	2.48e-07	4.78e-07	low-fat/high fiber diet
11A_GL0067123	0.0149314	0	3.02e-07	low-fat/high fiber diet
11A_GL0067145	0.0349831	0	2.92e-07	low-fat/high fiber diet
11A_GL0067196	0.0149314	0	3.52e-06	low-fat/high fiber diet
11A_GL0067199	0.0149314	0	3.28e-06	low-fat/high fiber diet
11A_GL0067216	0.0149314	0	3.44e-06	low-fat/high fiber diet
11A_GL0067217	0.0403315	1.44e-09	3.41e-06	low-fat/high fiber diet
11A_GL0067218	0.0403315	1.16e-09	3.21e-06	low-fat/high fiber diet
11A_GL0067220	0.0149314	0	3.99e-06	low-fat/high fiber diet
11A_GL0067224	0.00597196	0	3.86e-06	low-fat/high fiber diet
11A_GL0067227	0.014719	1.69e-09	3.47e-06	low-fat/high fiber diet
11A_GL0067231	0.0149314	0	3.61e-06	low-fat/high fiber diet
11A_GL0067233	0.0149314	0	3.62e-06	low-fat/high fiber diet
11A_GL0067236	0.00597196	0	3.76e-06	low-fat/high fiber diet
11A_GL0067270	0.00428622	7.12e-07	2.62e-06	low-fat/high fiber diet
11A_GL0067524	0.0120668	1.99e-07	1.27e-06	low-fat/high fiber diet
11A_GL0067590	0.03367	3.41e-07	1.33e-06	low-fat/high fiber diet
11A_GL0067592	0.0290125	2.77e-07	1.5e-06	low-fat/high fiber diet
11A_GL0067793	0.0146896	2.24e-07	1.14e-06	low-fat/high fiber diet
11A_GL0067932	0.0349831	0	1.2e-06	low-fat/high fiber diet
11A_GL0068445	0.00597196	0	3.51e-07	low-fat/high fiber diet
11A_GL0068462	0.00208924	5.79e-07	1.87e-06	low-fat/high fiber diet
11A_GL0068470	0.0149314	0	2.64e-07	low-fat/high fiber diet
11A_GL0068630	0.0448316	9.05e-08	4.06e-07	low-fat/high fiber diet
11A_GL0068647	0.00597196	0	2.18e-07	low-fat/high fiber diet
11A_GL0068665	0.00319772	2.63e-08	2.71e-06	low-fat/high fiber diet
11A_GL0068809	0.0426349	6.32e-07	2.67e-06	low-fat/high fiber diet
11A_GL0068811	0.0212412	8.3e-07	2.36e-06	low-fat/high fiber diet
11A_GL0068833	0.0349831	0	2.85e-07	low-fat/high fiber diet
11A_GL0068865	0.0463932	1.3e-07	3.07e-07	low-fat/high fiber diet
11A_GL0068889	0.0432856	4.56e-08	1.22e-06	low-fat/high fiber diet
11A_GL0068921	0.00597196	0	2.4e-07	low-fat/high fiber diet
11A_GL0069017	0.0149314	0	3.26e-06	low-fat/high fiber diet
11A_GL0069020	0.0149314	0	4.13e-06	low-fat/high fiber diet
11A_GL0069159	0.0426349	4.42e-08	2.51e-07	low-fat/high fiber diet
11A_GL0069219	0.0226983	2.77e-07	1.34e-06	low-fat/high fiber diet
11A_GL0069229	0.0215488	2.23e-07	1.34e-06	low-fat/high fiber diet
11A_GL0069230	0.0164272	2.68e-07	1.31e-06	low-fat/high fiber diet
11A_GL0069258	0.0185434	5.38e-07	1.64e-06	low-fat/high fiber diet
11A_GL0069307	0.0235199	1.12e-07	5.49e-07	low-fat/high fiber diet
11A_GL0069381	0.0349831	0	1.1e-07	low-fat/high fiber diet
11A_GL0069385	0.0403315	1.7e-09	2.49e-06	low-fat/high fiber diet
11A_GL0069386	0.0149314	0	3.04e-06	low-fat/high fiber diet
11A_GL0069390	0.0403315	1.33e-09	2.64e-06	low-fat/high fiber diet
11A_GL0069391	0.0403315	3.47e-09	2.6e-06	low-fat/high fiber diet
11A_GL0069392	0.0149314	0	2.75e-06	low-fat/high fiber diet
11A_GL0069448	0.0349831	0	6.7e-07	low-fat/high fiber diet
11A_GL0069450	0.0434643	3.74e-07	2.46e-06	low-fat/high fiber diet
11A_GL0069503	0.000397406	1.7e-07	1.83e-06	low-fat/high fiber diet
11A_GL0069543	0.00597196	0	3.57e-07	low-fat/high fiber diet
11A_GL0069898	0.0187472	1.54e-08	2.99e-07	low-fat/high fiber diet
11A_GL0070052	0.00597196	0	1.97e-06	low-fat/high fiber diet
11A_GL0070053	0.0149314	0	2.61e-06	low-fat/high fiber diet
11A_GL0070054	0.0149314	0	2.62e-06	low-fat/high fiber diet
11A_GL0070055	0.0403315	2.93e-09	3.05e-06	low-fat/high fiber diet
11A_GL0070056	0.0403315	2.64e-09	2.51e-06	low-fat/high fiber diet
11A_GL0070058	0.014719	2.78e-09	2.75e-06	low-fat/high fiber diet
11A_GL0070059	0.0149314	0	2.63e-06	low-fat/high fiber diet
11A_GL0070060	0.0403315	1.39e-09	2.46e-06	low-fat/high fiber diet
11A_GL0070062	0.0187472	1.7e-09	2.72e-06	low-fat/high fiber diet
11A_GL0070063	0.0403315	2.66e-09	2.71e-06	low-fat/high fiber diet
11A_GL0070064	0.0149314	0	2.53e-06	low-fat/high fiber diet
11A_GL0070067	0.0149314	0	2.55e-06	low-fat/high fiber diet
11A_GL0070068	0.0403315	2.52e-09	2.7e-06	low-fat/high fiber diet
11A_GL0070071	0.0349831	0	3.93e-07	low-fat/high fiber diet
11A_GL0070186	0.00706651	8.2e-08	3.91e-07	low-fat/high fiber diet
11A_GL0070238	0.0349831	0	3.61e-07	low-fat/high fiber diet
11A_GL0070242	0.00163849	5.65e-07	3.68e-06	low-fat/high fiber diet
11A_GL0070377	0.00381917	1.97e-07	1.53e-06	low-fat/high fiber diet
11A_GL0070553	0.0138886	6.27e-08	5.17e-07	low-fat/high fiber diet
11A_GL0070776	0.0184873	2.77e-07	1.05e-06	low-fat/high fiber diet
11A_GL0070869	0.000233127	1.83e-07	2.36e-06	low-fat/high fiber diet
11A_GL0070871	0.000149393	1.69e-07	2.51e-06	low-fat/high fiber diet
11A_GL0070915	0.0062669	1.05e-07	3.33e-07	low-fat/high fiber diet
11A_GL0071053	0.0362054	4.05e-07	4.13e-06	low-fat/high fiber diet
11A_GL0071081	0.0349831	0	7.69e-07	low-fat/high fiber diet
11A_GL0071083	0.0349831	0	7.68e-07	low-fat/high fiber diet
11A_GL0071288	0.0435449	4.59e-07	1.5e-06	low-fat/high fiber diet
11A_GL0071532	0.00221254	0	2.75e-07	low-fat/high fiber diet
11A_GL0071572	0.00597196	0	2.06e-07	low-fat/high fiber diet
11A_GL0071589	0.0187472	1.92e-08	5.3e-07	low-fat/high fiber diet
11A_GL0071641	0.0349831	0	3.2e-07	low-fat/high fiber diet
11A_GL0071664	0.0228756	1.73e-07	8.9e-07	low-fat/high fiber diet
11A_GL0071749	0.0349831	0	2.89e-07	low-fat/high fiber diet
11A_GL0072170	0.0154744	3.65e-07	1.8e-06	low-fat/high fiber diet
11A_GL0072261	0.00632814	4.91e-09	4.11e-07	low-fat/high fiber diet
11A_GL0072397	0.0149314	0	2.37e-07	low-fat/high fiber diet
11A_GL0072424	0.0349831	0	8.51e-07	low-fat/high fiber diet
11A_GL0072479	0.00581786	5.61e-08	4.59e-07	low-fat/high fiber diet
11A_GL0072537	0.03367	2.98e-07	2.45e-06	low-fat/high fiber diet
11A_GL0072692	0.0295786	9.27e-09	2.4e-07	low-fat/high fiber diet
11A_GL0072768	0.0183612	2.29e-08	3.41e-07	low-fat/high fiber diet
11A_GL0072874	0.0111414	3.12e-08	4.15e-07	low-fat/high fiber diet
11A_GL0072935	0.011207	5.58e-07	2.55e-06	low-fat/high fiber diet
11A_GL0073020	0.0149314	0	5.77e-07	low-fat/high fiber diet
11A_GL0073072	0.0349831	0	4.16e-07	low-fat/high fiber diet
11A_GL0073088	0.00287947	4.99e-07	1.48e-06	low-fat/high fiber diet
11A_GL0073192	0.0260253	4.09e-08	4.24e-07	low-fat/high fiber diet
11A_GL0073201	0.0184873	6.02e-08	5.3e-07	low-fat/high fiber diet
11A_GL0073231	0.00519604	9.1e-07	2.35e-06	low-fat/high fiber diet
11A_GL0073355	0.00581786	5.02e-08	4.26e-07	low-fat/high fiber diet
11A_GL0073391	0.0406812	1.45e-07	6.99e-07	low-fat/high fiber diet
11A_GL0073475	0.0149314	0	3.35e-07	low-fat/high fiber diet
11A_GL0073488	0.0351428	3.22e-07	1.43e-06	low-fat/high fiber diet
11A_GL0073490	0.0194635	2.78e-07	1.45e-06	low-fat/high fiber diet
11A_GL0073491	0.0184873	2.31e-07	1.29e-06	low-fat/high fiber diet
11A_GL0073497	0.0362054	2.83e-07	1.55e-06	low-fat/high fiber diet
11A_GL0073498	0.0142285	3.04e-07	1.47e-06	low-fat/high fiber diet
11A_GL0073500	0.0142285	2.37e-07	1.37e-06	low-fat/high fiber diet
11A_GL0073502	0.0299477	1.74e-07	8.7e-07	low-fat/high fiber diet
11A_GL0073850	0.0168947	2.31e-07	1.11e-06	low-fat/high fiber diet
11A_GL0073909	0.0185434	4.26e-07	1.61e-06	low-fat/high fiber diet
11A_GL0073941	0.0349831	0	7.3e-07	low-fat/high fiber diet
11A_GL0073944	0.0349831	0	6.14e-07	low-fat/high fiber diet
11A_GL0073945	0.0149314	0	6.94e-07	low-fat/high fiber diet
11A_GL0073946	0.0149314	0	7.07e-07	low-fat/high fiber diet
11A_GL0073954	0.0349831	0	1.68e-06	low-fat/high fiber diet
11A_GL0073956	0.0349831	0	1.65e-06	low-fat/high fiber diet
11A_GL0073966	0.0149314	0	3.22e-06	low-fat/high fiber diet
11A_GL0073969	0.00597196	0	3.34e-06	low-fat/high fiber diet
11A_GL0073970	0.0403315	4.4e-09	3.56e-06	low-fat/high fiber diet
11A_GL0074076	0.0183612	1.49e-07	1.09e-06	low-fat/high fiber diet
11A_GL0074077	0.0137607	1.77e-07	1.37e-06	low-fat/high fiber diet
11A_GL0074187	0.0246433	3.1e-07	1.41e-06	low-fat/high fiber diet
11A_GL0074188	0.0142285	2.8e-07	1.3e-06	low-fat/high fiber diet
11A_GL0074190	0.0362054	3.08e-07	1.48e-06	low-fat/high fiber diet
11A_GL0074191	0.0194635	2.66e-07	1.44e-06	low-fat/high fiber diet
11A_GL0074192	0.0246433	1.95e-07	9.86e-07	low-fat/high fiber diet
11A_GL0074194	0.0238259	2.33e-07	1.3e-06	low-fat/high fiber diet
11A_GL0074295	0.00597196	0	3.29e-07	low-fat/high fiber diet
11A_GL0074396	0.0349831	0	6.69e-07	low-fat/high fiber diet
11A_GL0074397	0.0349831	0	7.16e-07	low-fat/high fiber diet
11A_GL0074400	0.00443486	1.05e-06	5.13e-06	low-fat/high fiber diet
11A_GL0074463	0.0434643	1.56e-07	2.03e-06	low-fat/high fiber diet
11A_GL0074464	0.0237084	1.71e-07	2.18e-06	low-fat/high fiber diet
11A_GL0074581	0.0349831	0	2.22e-07	low-fat/high fiber diet
11A_GL0074751	0.0349831	0	1.71e-06	low-fat/high fiber diet
11A_GL0074849	0.00597196	0	2.96e-07	low-fat/high fiber diet
11A_GL0074924	0.0149314	0	3.1e-06	low-fat/high fiber diet
11A_GL0074926	0.0349831	0	2.72e-06	low-fat/high fiber diet
11A_GL0074927	0.0403315	2.1e-09	2.79e-06	low-fat/high fiber diet
11A_GL0074929	0.0149314	0	3.18e-06	low-fat/high fiber diet
11A_GL0074932	0.0349831	0	2.97e-06	low-fat/high fiber diet
11A_GL0074933	0.00597196	0	3.09e-06	low-fat/high fiber diet
11A_GL0074935	0.00597196	0	3.02e-06	low-fat/high fiber diet
11A_GL0074942	0.0149314	0	2.61e-06	low-fat/high fiber diet
11A_GL0075001	0.0348571	5.89e-07	2.44e-06	low-fat/high fiber diet
11A_GL0075028	0.00685195	6.07e-08	4.41e-07	low-fat/high fiber diet
11A_GL0075200	0.01709	5.56e-07	2.18e-06	low-fat/high fiber diet
11A_GL0075255	0.0290125	1.92e-07	1.08e-06	low-fat/high fiber diet
11A_GL0075453	0.0246433	3.52e-07	1.77e-06	low-fat/high fiber diet
11A_GL0075593	0.0290125	2.27e-07	1.23e-06	low-fat/high fiber diet
11A_GL0075695	0.0348571	2.72e-07	5.41e-07	low-fat/high fiber diet
11A_GL0075751	0.0349831	0	2.66e-07	low-fat/high fiber diet
11A_GL0075890	0.0149314	0	2.75e-07	low-fat/high fiber diet
11A_GL0075997	0.0149314	0	4.18e-07	low-fat/high fiber diet
11A_GL0076014	0.00167894	3.89e-07	2.87e-06	low-fat/high fiber diet
11A_GL0076083	0.0260253	3.76e-08	3.71e-07	low-fat/high fiber diet
11A_GL0076131	0.0348571	3.22e-07	1.91e-06	low-fat/high fiber diet
11A_GL0076175	0.00597196	0	3.68e-07	low-fat/high fiber diet
11A_GL0076393	0.0149314	0	1.39e-07	low-fat/high fiber diet
11A_GL0076407	0.0394363	7.75e-08	2.36e-07	low-fat/high fiber diet
11A_GL0076495	0.0186608	2.4e-07	1.21e-06	low-fat/high fiber diet
11A_GL0076496	0.0362054	2.79e-07	1.3e-06	low-fat/high fiber diet
11A_GL0076569	0.0209404	2.26e-06	1.01e-05	low-fat/high fiber diet
11A_GL0076628	0.00388621	6.14e-07	1.86e-06	low-fat/high fiber diet
11A_GL0076765	0.0423462	4.83e-08	3.89e-07	low-fat/high fiber diet
11A_GL0076785	0.0043074	1.22e-07	1.4e-06	low-fat/high fiber diet
11A_GL0076786	0.00295889	1.74e-07	1.31e-06	low-fat/high fiber diet
11A_GL0076875	0.0297711	8.32e-08	3.39e-06	low-fat/high fiber diet
11A_GL0077002	0.0299477	3.04e-07	1.35e-06	low-fat/high fiber diet
11A_GL0077028	0.0373482	6.72e-08	3.42e-07	low-fat/high fiber diet
11A_GL0077132	0.000784306	1.29e-07	1.96e-06	low-fat/high fiber diet
11A_GL0077491	0.00597196	0	3.52e-07	low-fat/high fiber diet
11A_GL0077604	0.00287947	7.02e-07	1.96e-06	low-fat/high fiber diet
11A_GL0077680	0.0277727	1.03e-07	4.61e-07	low-fat/high fiber diet
11A_GL0077702	0.00684146	5.16e-07	1.7e-06	low-fat/high fiber diet
11A_GL0077940	0.0149314	0	2.85e-06	low-fat/high fiber diet
11A_GL0077947	0.00597196	0	2.87e-06	low-fat/high fiber diet
11A_GL0077949	0.0149314	0	2.88e-06	low-fat/high fiber diet
11A_GL0077950	0.00597196	0	2.99e-06	low-fat/high fiber diet
11A_GL0077951	0.0149314	0	2.74e-06	low-fat/high fiber diet
11A_GL0077955	0.0403315	2.38e-09	3.11e-06	low-fat/high fiber diet
11A_GL0077958	0.0149314	0	2.87e-06	low-fat/high fiber diet
11A_GL0078269	0.0403315	3.57e-09	3.78e-06	low-fat/high fiber diet
11A_GL0078270	0.0403315	3.23e-09	3.52e-06	low-fat/high fiber diet
11A_GL0078271	0.014719	2.79e-09	3.29e-06	low-fat/high fiber diet
11A_GL0078276	0.0149314	0	3.22e-06	low-fat/high fiber diet
11A_GL0078277	0.00597196	0	3.99e-06	low-fat/high fiber diet
11A_GL0078278	0.00597196	0	3.67e-06	low-fat/high fiber diet
11A_GL0078279	0.0403315	3.52e-09	3.66e-06	low-fat/high fiber diet
11A_GL0078347	0.0349831	0	2.76e-07	low-fat/high fiber diet
11A_GL0078466	0.0348571	2.2e-07	8.85e-07	low-fat/high fiber diet
11A_GL0078480	0.00221254	0	4.72e-07	low-fat/high fiber diet
11A_GL0078498	0.0362054	2.81e-07	1.3e-06	low-fat/high fiber diet
11A_GL0078499	0.0164272	2.46e-07	1.23e-06	low-fat/high fiber diet
11A_GL0078501	0.0138754	2.55e-07	1.28e-06	low-fat/high fiber diet
11A_GL0078503	0.00706651	3.23e-07	1.36e-06	low-fat/high fiber diet
11A_GL0078504	0.0290125	2.74e-07	1.33e-06	low-fat/high fiber diet
11A_GL0078505	0.0226983	2.83e-07	1.37e-06	low-fat/high fiber diet
11A_GL0078506	0.0164272	2.3e-07	1.22e-06	low-fat/high fiber diet
11A_GL0078508	0.0107223	2.22e-07	1.21e-06	low-fat/high fiber diet
11A_GL0078509	0.0290125	1.85e-07	9.16e-07	low-fat/high fiber diet
11A_GL0078512	0.0290125	2.78e-07	1.21e-06	low-fat/high fiber diet
11A_GL0078513	0.0277192	4.06e-07	1.38e-06	low-fat/high fiber diet
11A_GL0078514	0.0175568	2.48e-07	1.31e-06	low-fat/high fiber diet
11A_GL0078525	0.0283246	1.87e-07	1.01e-06	low-fat/high fiber diet
11A_GL0078527	0.0426349	2.52e-07	4.25e-07	low-fat/high fiber diet
11A_GL0078547	0.0349831	0	3.44e-07	low-fat/high fiber diet
11A_GL0078568	0.0349831	0	8.3e-07	low-fat/high fiber diet
11A_GL0078597	0.0349831	0	6.29e-07	low-fat/high fiber diet
11A_GL0078599	0.0349831	0	7.54e-07	low-fat/high fiber diet
11A_GL0078604	0.0349831	0	7.26e-07	low-fat/high fiber diet
11A_GL0078607	0.0349831	0	6.16e-07	low-fat/high fiber diet
11A_GL0078611	0.00597196	0	6.58e-07	low-fat/high fiber diet
11A_GL0078614	0.0228756	1.8e-07	1.26e-06	low-fat/high fiber diet
11A_GL0078615	0.0297711	2.22e-07	1.39e-06	low-fat/high fiber diet
11A_GL0078616	0.0149314	0	6.69e-07	low-fat/high fiber diet
11A_GL0078617	0.0349831	0	8.14e-07	low-fat/high fiber diet
11A_GL0078618	0.0149314	0	7.18e-07	low-fat/high fiber diet
11A_GL0078619	0.0349831	0	6.29e-07	low-fat/high fiber diet
11A_GL0078621	0.0349831	0	7.3e-07	low-fat/high fiber diet
11A_GL0078622	0.0349831	0	5.99e-07	low-fat/high fiber diet
11A_GL0078624	0.0349831	0	7.02e-07	low-fat/high fiber diet
11A_GL0078631	0.0149314	0	6.99e-07	low-fat/high fiber diet
11A_GL0078633	0.0349831	0	8.45e-07	low-fat/high fiber diet
11A_GL0078634	0.0349831	0	8.28e-07	low-fat/high fiber diet
11A_GL0078635	0.0349831	0	7.05e-07	low-fat/high fiber diet
11A_GL0078636	0.0349831	0	6.39e-07	low-fat/high fiber diet
11A_GL0078821	0.0349831	0	7.34e-07	low-fat/high fiber diet
11A_GL0078830	0.0349831	0	8.31e-07	low-fat/high fiber diet
11A_GL0078835	0.0349831	0	7.25e-07	low-fat/high fiber diet
11A_GL0078848	0.0149314	0	8.23e-07	low-fat/high fiber diet
11A_GL0079190	0.0239019	3.74e-07	3.37e-06	low-fat/high fiber diet
11A_GL0079220	0.0426349	1.83e-07	4.62e-07	low-fat/high fiber diet
11A_GL0079258	0.0349831	0	3.73e-07	low-fat/high fiber diet
11A_GL0079272	0.0149314	0	4.25e-07	low-fat/high fiber diet
11A_GL0079298	0.0297711	1.83e-08	1.91e-07	low-fat/high fiber diet
11A_GL0079413	0.00318399	5.41e-07	2.42e-06	low-fat/high fiber diet
11A_GL0079599	0.0406812	2.75e-07	1.4e-06	low-fat/high fiber diet
11A_GL0079602	0.0351428	2.87e-07	1.31e-06	low-fat/high fiber diet
11A_GL0079752	0.00428622	9.05e-08	7.26e-07	low-fat/high fiber diet
11A_GL0079781	0.000379666	2.2e-09	3.02e-07	low-fat/high fiber diet
11A_GL0079819	0.0349831	0	6.35e-07	low-fat/high fiber diet
11A_GL0079822	0.0149314	0	7.11e-07	low-fat/high fiber diet
11A_GL0079823	0.0349831	0	6.11e-07	low-fat/high fiber diet
11A_GL0079957	0.0277192	4.37e-08	4.07e-07	low-fat/high fiber diet
11A_GL0079998	0.0371216	1.73e-07	5.7e-07	low-fat/high fiber diet
11A_GL0080028	0.0295786	1.08e-08	1.3e-06	low-fat/high fiber diet
11A_GL0080084	0.0426349	2.52e-07	5.03e-07	low-fat/high fiber diet
11A_GL0080180	0.0149314	0	2.64e-06	low-fat/high fiber diet
11A_GL0080188	0.0149314	0	2.77e-06	low-fat/high fiber diet
11A_GL0080194	0.0149314	0	2.65e-06	low-fat/high fiber diet
11A_GL0080195	0.0403315	9.29e-10	2.36e-06	low-fat/high fiber diet
11A_GL0080206	0.0349831	0	6.38e-07	low-fat/high fiber diet
11A_GL0080595	0.00163279	1.18e-07	1.15e-06	low-fat/high fiber diet
11A_GL0080630	0.00597196	0	1.56e-05	low-fat/high fiber diet
11A_GL0080788	0.0349831	0	3.14e-07	low-fat/high fiber diet
11A_GL0080810	0.00597196	0	3.9e-07	low-fat/high fiber diet
11A_GL0080822	0.0349831	0	2.27e-07	low-fat/high fiber diet
11A_GL0080932	0.0349831	0	5.86e-07	low-fat/high fiber diet
11A_GL0080935	0.0349831	0	8.42e-07	low-fat/high fiber diet
11A_GL0080940	0.0349831	0	1.04e-06	low-fat/high fiber diet
11A_GL0081083	0.0109523	4.32e-08	1.84e-07	low-fat/high fiber diet
11A_GL0081125	0.0277727	1.06e-07	5.18e-07	low-fat/high fiber diet
11A_GL0081221	0.014719	5.95e-09	5.8e-07	low-fat/high fiber diet
11A_GL0081290	0.03367	6.46e-08	2.26e-07	low-fat/high fiber diet
11A_GL0081328	0.0146896	3.39e-07	1.06e-06	low-fat/high fiber diet
11A_GL0081567	0.0348571	2.66e-07	5.98e-07	low-fat/high fiber diet
11A_GL0081666	0.0297711	1.18e-08	1.19e-06	low-fat/high fiber diet
11A_GL0081932	0.00681491	1.01e-07	8.84e-07	low-fat/high fiber diet
11A_GL0081934	0.0049299	1.47e-07	1.21e-06	low-fat/high fiber diet
11A_GL0082154	0.000565815	1.37e-07	1.29e-06	low-fat/high fiber diet
11A_GL0082155	0.00163279	1.73e-07	1.55e-06	low-fat/high fiber diet
11A_GL0082396	0.0403315	4.41e-09	2.39e-07	low-fat/high fiber diet
11A_GL0082441	0.00348541	3.87e-07	2.92e-06	low-fat/high fiber diet
11A_GL0082503	0.0403315	1.86e-08	6.98e-07	low-fat/high fiber diet
11A_GL0082508	0.0349831	0	2.68e-07	low-fat/high fiber diet
11A_GL0082661	0.0172174	3.89e-07	2.69e-06	low-fat/high fiber diet
11A_GL0082688	0.0403315	4.12e-09	2.23e-07	low-fat/high fiber diet
11A_GL0082757	0.014719	1.18e-09	3.66e-06	low-fat/high fiber diet
11A_GL0082758	0.00632814	1.35e-09	3.42e-06	low-fat/high fiber diet
11A_GL0082759	0.0149314	0	3.85e-06	low-fat/high fiber diet
11A_GL0082763	0.0187472	4.06e-09	4e-06	low-fat/high fiber diet
11A_GL0082764	0.0149314	0	4.1e-06	low-fat/high fiber diet
11A_GL0082767	0.0149314	0	3.85e-06	low-fat/high fiber diet
11A_GL0082773	0.0403315	1.55e-09	3.61e-06	low-fat/high fiber diet
11A_GL0082776	0.0149314	0	3.52e-06	low-fat/high fiber diet
11A_GL0082777	0.014719	1.91e-09	3.48e-06	low-fat/high fiber diet
11A_GL0082783	0.014719	2.66e-09	3.72e-06	low-fat/high fiber diet
11A_GL0082785	0.014719	2.91e-09	4.09e-06	low-fat/high fiber diet
11A_GL0082787	0.0149314	0	4.02e-06	low-fat/high fiber diet
11A_GL0082788	0.0403315	8.38e-09	4.61e-06	low-fat/high fiber diet
11A_GL0082789	0.00532765	3e-09	3.54e-06	low-fat/high fiber diet
11A_GL0082791	0.0149314	0	3.85e-06	low-fat/high fiber diet
11A_GL0082792	0.0149314	0	3.63e-06	low-fat/high fiber diet
11A_GL0082793	0.014719	2.9e-09	3.49e-06	low-fat/high fiber diet
11A_GL0082794	0.0149314	0	3.59e-06	low-fat/high fiber diet
11A_GL0082795	0.0449581	5.45e-09	3.61e-06	low-fat/high fiber diet
11A_GL0082796	0.0149314	0	4e-06	low-fat/high fiber diet
11A_GL0082797	0.0187472	2.14e-09	3.38e-06	low-fat/high fiber diet
11A_GL0082801	0.0149314	0	3.72e-06	low-fat/high fiber diet
11A_GL0082803	0.0403315	2.81e-09	3.72e-06	low-fat/high fiber diet
11A_GL0082806	0.014719	2.23e-09	3.76e-06	low-fat/high fiber diet
11A_GL0082822	0.0349831	0	2.03e-06	low-fat/high fiber diet
11A_GL0082825	0.0149314	0	3.66e-06	low-fat/high fiber diet
11A_GL0082826	0.0403315	2.03e-09	3.75e-06	low-fat/high fiber diet
11A_GL0082829	0.0403315	4.53e-09	3.78e-06	low-fat/high fiber diet
11A_GL0082832	0.0149314	0	3.53e-06	low-fat/high fiber diet
11A_GL0082993	0.0226983	2.9e-07	1.36e-06	low-fat/high fiber diet
11A_GL0082994	0.03367	2.77e-07	1.11e-06	low-fat/high fiber diet
11A_GL0083001	0.0114962	4.94e-07	1.39e-06	low-fat/high fiber diet
11A_GL0083004	0.0149314	0	3.57e-07	low-fat/high fiber diet
11A_GL0083078	0.0043074	1.64e-07	1.2e-06	low-fat/high fiber diet
11A_GL0083080	0.00295889	1.55e-07	9.92e-07	low-fat/high fiber diet
11A_GL0083179	0.0133493	1.44e-07	8.45e-07	low-fat/high fiber diet
11A_GL0083211	0.00221254	0	2.81e-07	low-fat/high fiber diet
11A_GL0083407	0.0349831	0	9.27e-07	low-fat/high fiber diet
11A_GL0083512	0.00221254	0	4.32e-07	low-fat/high fiber diet
11A_GL0083568	0.0149314	0	3.24e-07	low-fat/high fiber diet
11A_GL0083757	0.0299477	8.2e-08	4.75e-07	low-fat/high fiber diet
11A_GL0083851	0.00490098	1.42e-07	3.21e-06	low-fat/high fiber diet
11A_GL0083962	0.000202827	2.46e-07	3.11e-06	low-fat/high fiber diet
11A_GL0083986	0.0459638	5.72e-08	4.3e-07	low-fat/high fiber diet
11A_GL0084015	0.0191303	7.93e-07	4e-06	low-fat/high fiber diet
11A_GL0084065	0.0349831	0	6.58e-07	low-fat/high fiber diet
11A_GL0084107	0.000751179	0	2.02e-06	low-fat/high fiber diet
11A_GL0084131	0.0349831	0	3.16e-07	low-fat/high fiber diet
11A_GL0084268	0.0114962	5.06e-07	1.55e-06	low-fat/high fiber diet
11A_GL0084332	0.014719	2.35e-09	3.72e-06	low-fat/high fiber diet
11A_GL0084701	0.014719	3.27e-09	2.13e-06	low-fat/high fiber diet
11A_GL0084703	0.000751179	0	5.52e-06	low-fat/high fiber diet
11A_GL0084705	0.00221254	0	8.93e-06	low-fat/high fiber diet
11A_GL0084706	0.000751179	0	6.3e-06	low-fat/high fiber diet
11A_GL0084708	0.00221254	0	7.64e-06	low-fat/high fiber diet
11A_GL0084710	0.000751179	0	8.24e-06	low-fat/high fiber diet
11A_GL0084792	0.00191594	4.72e-09	7.91e-06	low-fat/high fiber diet
11A_GL0084797	0.00486867	4.82e-09	5.59e-06	low-fat/high fiber diet
11A_GL0084798	0.00221254	0	3.77e-06	low-fat/high fiber diet
11A_GL0084807	0.000751179	0	5.29e-06	low-fat/high fiber diet
11A_GL0084819	0.000751179	0	5.15e-06	low-fat/high fiber diet
11A_GL0084820	0.00100548	5.03e-09	5.88e-06	low-fat/high fiber diet
11A_GL0084822	0.00221254	0	6.82e-06	low-fat/high fiber diet
11A_GL0084827	0.000751179	0	9.31e-06	low-fat/high fiber diet
11A_GL0084833	0.0349831	0	6.97e-07	low-fat/high fiber diet
11A_GL0084837	0.00221254	0	7.83e-06	low-fat/high fiber diet
11A_GL0084839	0.00221254	0	5.63e-06	low-fat/high fiber diet
11A_GL0084882	0.0149314	0	9.47e-08	low-fat/high fiber diet
11A_GL0084920	0.00597196	0	3.35e-06	low-fat/high fiber diet
11A_GL0084921	0.0149314	0	3.48e-06	low-fat/high fiber diet
11A_GL0084925	0.00817018	7.03e-09	3.31e-06	low-fat/high fiber diet
11A_GL0084927	0.0149314	0	3.34e-06	low-fat/high fiber diet
11A_GL0084928	0.0403315	3.01e-09	2.88e-06	low-fat/high fiber diet
11A_GL0084929	0.00597196	0	2.71e-06	low-fat/high fiber diet
11A_GL0084935	0.00597196	0	2.91e-06	low-fat/high fiber diet
11A_GL0084936	0.0149314	0	2.96e-06	low-fat/high fiber diet
11A_GL0084938	0.00597196	0	3.39e-06	low-fat/high fiber diet
11A_GL0084939	0.0187472	1.55e-09	3.07e-06	low-fat/high fiber diet
11A_GL0084943	0.0403315	3.08e-09	3.4e-06	low-fat/high fiber diet
11A_GL0084951	0.0149314	0	3.11e-06	low-fat/high fiber diet
11A_GL0084952	0.00597196	0	3.28e-06	low-fat/high fiber diet
11A_GL0084953	0.014719	2.22e-09	2.86e-06	low-fat/high fiber diet
11A_GL0084956	0.0149314	0	2.99e-06	low-fat/high fiber diet
11A_GL0084958	0.0349831	0	2.7e-06	low-fat/high fiber diet
11A_GL0084960	0.0149314	0	3.13e-06	low-fat/high fiber diet
11A_GL0084963	0.0403315	4.92e-09	3.53e-06	low-fat/high fiber diet
11A_GL0084964	0.0149314	0	3.62e-06	low-fat/high fiber diet
11A_GL0084965	0.014719	3.23e-09	3.4e-06	low-fat/high fiber diet
11A_GL0084973	0.0237084	1.81e-09	2.81e-06	low-fat/high fiber diet
11A_GL0084976	0.0187472	3.88e-09	3.12e-06	low-fat/high fiber diet
11A_GL0084977	0.0149314	0	2.98e-06	low-fat/high fiber diet
11A_GL0084982	0.0149314	0	3.23e-06	low-fat/high fiber diet
11A_GL0084983	0.0403315	6.15e-09	3.66e-06	low-fat/high fiber diet
11A_GL0084986	0.0349831	0	3.35e-06	low-fat/high fiber diet
11A_GL0084987	0.0149314	0	3.1e-06	low-fat/high fiber diet
11A_GL0084988	0.0149314	0	3.05e-06	low-fat/high fiber diet
11A_GL0084990	0.00221254	0	2.87e-06	low-fat/high fiber diet
11A_GL0084991	0.00597196	0	3.44e-06	low-fat/high fiber diet
11A_GL0084993	0.0349831	0	2.95e-06	low-fat/high fiber diet
11A_GL0085000	0.00221254	0	3.29e-06	low-fat/high fiber diet
11A_GL0085002	0.014719	3.56e-09	3.27e-06	low-fat/high fiber diet
11A_GL0085004	0.0149314	0	3.09e-06	low-fat/high fiber diet
11A_GL0085006	0.0403315	3.32e-09	3.03e-06	low-fat/high fiber diet
11A_GL0085009	0.0403315	2.11e-09	2.98e-06	low-fat/high fiber diet
11A_GL0085010	0.0149314	0	3.2e-06	low-fat/high fiber diet
11A_GL0085011	0.0149314	0	3.27e-06	low-fat/high fiber diet
11A_GL0085013	0.0403315	1.96e-09	3.01e-06	low-fat/high fiber diet
11A_GL0085016	0.00221254	0	2.96e-06	low-fat/high fiber diet
11A_GL0085017	0.0403315	1.79e-09	2.77e-06	low-fat/high fiber diet
11A_GL0085020	0.0149314	0	2.96e-06	low-fat/high fiber diet
11A_GL0085027	0.0349831	0	2.83e-06	low-fat/high fiber diet
11A_GL0085028	0.0149314	0	2.92e-06	low-fat/high fiber diet
11A_GL0085033	0.00221254	0	2.97e-06	low-fat/high fiber diet
11A_GL0085034	0.0349831	0	3.35e-06	low-fat/high fiber diet
11A_GL0085035	0.0149314	0	2.86e-06	low-fat/high fiber diet
11A_GL0085036	0.0149314	0	2.92e-06	low-fat/high fiber diet
11A_GL0085039	0.014719	1.46e-09	2.99e-06	low-fat/high fiber diet
11A_GL0085040	0.0149314	0	3.16e-06	low-fat/high fiber diet
11A_GL0085045	0.0403315	3.1e-09	2.95e-06	low-fat/high fiber diet
11A_GL0085046	0.0149314	0	2.6e-06	low-fat/high fiber diet
11A_GL0085174	0.00211857	9.15e-07	3.85e-06	low-fat/high fiber diet
11A_GL0085231	0.00262432	3.52e-08	4.71e-07	low-fat/high fiber diet
11A_GL0085250	0.0373482	4.24e-07	2.49e-06	low-fat/high fiber diet
11A_GL0085304	0.00227906	1.15e-08	5.42e-07	low-fat/high fiber diet
11A_GL0085351	0.000367685	1.13e-07	1.52e-06	low-fat/high fiber diet
11A_GL0085352	0.0149314	0	2.16e-07	low-fat/high fiber diet
11A_GL0085689	0.00452543	7.96e-07	3.1e-06	low-fat/high fiber diet
11A_GL0085727	0.00597196	0	4.42e-07	low-fat/high fiber diet
11A_GL0085898	0.0362054	2.82e-07	1.35e-06	low-fat/high fiber diet
11A_GL0085899	0.0201729	3.11e-07	1.31e-06	low-fat/high fiber diet
11A_GL0085938	0.0406812	2.6e-07	1.1e-06	low-fat/high fiber diet
11A_GL0085970	0.0226983	3.02e-07	1.49e-06	low-fat/high fiber diet
11A_GL0085971	0.0186608	2.45e-07	1.23e-06	low-fat/high fiber diet
11A_GL0085972	0.0351428	2.98e-07	1.5e-06	low-fat/high fiber diet
11A_GL0085973	0.0290125	2.58e-07	1.29e-06	low-fat/high fiber diet
11A_GL0085974	0.0142285	2.46e-07	1.3e-06	low-fat/high fiber diet
11A_GL0085975	0.0133068	2.41e-07	1.46e-06	low-fat/high fiber diet
11A_GL0085976	0.0201729	2.61e-07	1.19e-06	low-fat/high fiber diet
11A_GL0085977	0.0133068	2.71e-07	1.51e-06	low-fat/high fiber diet
11A_GL0085979	0.0336197	2.68e-07	1.26e-06	low-fat/high fiber diet
11A_GL0085982	0.0277727	2.16e-07	1.19e-06	low-fat/high fiber diet
11A_GL0085983	0.0277727	2.53e-07	1.25e-06	low-fat/high fiber diet
11A_GL0085984	0.0201729	1.77e-07	1.1e-06	low-fat/high fiber diet
11A_GL0085985	0.0406812	2.6e-07	1.26e-06	low-fat/high fiber diet
11A_GL0086015	0.0459638	4.81e-08	2.29e-07	low-fat/high fiber diet
11A_GL0086075	0.0149314	0	2.62e-06	low-fat/high fiber diet
11A_GL0086076	0.0149314	0	2.79e-06	low-fat/high fiber diet
11A_GL0086077	0.0403315	2.1e-09	2.61e-06	low-fat/high fiber diet
11A_GL0086080	0.0149314	0	2.49e-06	low-fat/high fiber diet
11A_GL0086310	0.0375635	7.23e-07	1.76e-06	low-fat/high fiber diet
11A_GL0086367	0.0149314	0	2.64e-06	low-fat/high fiber diet
11A_GL0086370	0.0149314	0	2.82e-06	low-fat/high fiber diet
11A_GL0086371	0.0403315	2.35e-09	2.92e-06	low-fat/high fiber diet
11A_GL0086374	0.00597196	0	2.8e-06	low-fat/high fiber diet
11A_GL0086398	0.0349831	0	3.53e-07	low-fat/high fiber diet
11A_GL0086405	0.0107223	2.51e-07	1.45e-06	low-fat/high fiber diet
11A_GL0086585	0.0349831	0	6.07e-07	low-fat/high fiber diet
11A_GL0086587	0.00486867	8.48e-09	1.15e-06	low-fat/high fiber diet
11A_GL0086590	0.0349831	0	3.4e-07	low-fat/high fiber diet
11A_GL0086645	0.0149314	0	2.03e-07	low-fat/high fiber diet
11A_GL0086761	0.00597196	0	2.13e-07	low-fat/high fiber diet
11A_GL0086891	0.00914758	2.14e-08	5.79e-07	low-fat/high fiber diet
11A_GL0086892	0.0111414	7.96e-08	7.82e-07	low-fat/high fiber diet
11A_GL0086895	0.0149314	0	4.73e-07	low-fat/high fiber diet
11A_GL0086897	0.014719	2.29e-09	7.03e-07	low-fat/high fiber diet
11A_GL0086898	0.0299477	2.76e-07	1.3e-06	low-fat/high fiber diet
11A_GL0086911	0.000651922	1.78e-07	1.71e-06	low-fat/high fiber diet
11A_GL0086926	0.0297711	1.11e-08	2.41e-07	low-fat/high fiber diet
11A_GL0087163	0.035463	3.41e-07	1.29e-06	low-fat/high fiber diet
11A_GL0087336	0.0348571	1.34e-07	6.58e-07	low-fat/high fiber diet
11A_GL0087589	0.0149314	0	2.46e-06	low-fat/high fiber diet
11A_GL0087591	0.0149314	0	2.73e-06	low-fat/high fiber diet
11A_GL0087592	0.0149314	0	2.62e-06	low-fat/high fiber diet
11A_GL0087593	0.00597196	0	2.4e-06	low-fat/high fiber diet
11A_GL0087602	0.0349831	0	4.86e-07	low-fat/high fiber diet
11A_GL0087625	0.00428622	3.83e-07	3.4e-06	low-fat/high fiber diet
11A_GL0087638	0.0290125	2.06e-07	1.18e-06	low-fat/high fiber diet
11A_GL0087665	0.00685195	6.32e-07	2.75e-06	low-fat/high fiber diet
11A_GL0087685	0.0149314	0	2.93e-07	low-fat/high fiber diet
11A_GL0087707	0.00684146	5.28e-07	1.49e-06	low-fat/high fiber diet
11A_GL0087709	0.0201729	7.19e-08	3.84e-07	low-fat/high fiber diet
11A_GL0087721	0.00381917	3.87e-07	1.89e-06	low-fat/high fiber diet
11A_GL0087890	0.00597196	0	3.27e-07	low-fat/high fiber diet
11A_GL0088204	0.0201729	6.38e-08	3.27e-07	low-fat/high fiber diet
11A_GL0088231	0.0426349	2.24e-07	9.51e-07	low-fat/high fiber diet
11A_GL0088485	0.0349831	0	5.78e-07	low-fat/high fiber diet
11A_GL0088521	0.0349831	0	2.49e-07	low-fat/high fiber diet
11A_GL0088721	0.0297711	9.42e-08	5.59e-07	low-fat/high fiber diet
11A_GL0088853	0.00597196	0	2.78e-07	low-fat/high fiber diet
11A_GL0088879	0.000202827	1.57e-07	2.14e-06	low-fat/high fiber diet
11A_GL0088930	0.0043074	1.84e-07	1.36e-06	low-fat/high fiber diet
11A_GL0088983	0.0349831	0	6.21e-07	low-fat/high fiber diet
11A_GL0089167	0.00221254	0	3.96e-07	low-fat/high fiber diet
11A_GL0089335	0.0349831	0	2.38e-07	low-fat/high fiber diet
11A_GL0089426	0.00163279	1.57e-07	1.47e-06	low-fat/high fiber diet
11A_GL0089428	0.00163279	1.93e-07	1.18e-06	low-fat/high fiber diet
11A_GL0089431	0.0062669	2.13e-07	1.35e-06	low-fat/high fiber diet
11A_GL0089517	0.0228244	6.79e-08	4.41e-07	low-fat/high fiber diet
11A_GL0089567	0.0149314	0	2.38e-07	low-fat/high fiber diet
11A_GL0089619	0.0371216	1.38e-08	4.48e-07	low-fat/high fiber diet
11A_GL0089863	0.0260253	4.42e-08	3.52e-07	low-fat/high fiber diet
11A_GL0089920	0.0488924	1.33e-07	5.63e-07	low-fat/high fiber diet
11A_GL0090067	0.0349831	0	4.73e-07	low-fat/high fiber diet
11A_GL0090068	0.0149314	0	4.62e-07	low-fat/high fiber diet
11A_GL0090069	0.0149314	0	7.13e-07	low-fat/high fiber diet
11A_GL0090070	0.0349831	0	6.09e-07	low-fat/high fiber diet
11A_GL0090073	0.0349831	0	7.52e-07	low-fat/high fiber diet
11A_GL0090075	0.0349831	0	8.37e-07	low-fat/high fiber diet
11A_GL0090091	0.0371216	2.11e-08	2.81e-07	low-fat/high fiber diet
11A_GL0090121	0.035463	4.5e-07	1.45e-06	low-fat/high fiber diet
11A_GL0090547	0.0459638	3.1e-07	7.11e-07	low-fat/high fiber diet
11A_GL0090735	0.000281645	3.03e-08	9.53e-07	low-fat/high fiber diet
11A_GL0090766	0.0049299	1.38e-07	1.27e-06	low-fat/high fiber diet
11A_GL0090768	0.00103743	1.53e-07	2.11e-06	low-fat/high fiber diet
11A_GL0090855	0.0185434	3.31e-07	6.51e-07	low-fat/high fiber diet
11A_GL0090883	0.001444	1.75e-09	1.98e-07	low-fat/high fiber diet
11A_GL0090959	0.0149314	0	2.62e-06	low-fat/high fiber diet
11A_GL0090960	0.0403315	1.14e-09	2.63e-06	low-fat/high fiber diet
11A_GL0091010	0.0100034	1.64e-07	1.08e-06	low-fat/high fiber diet
11A_GL0091056	0.0349831	0	2.35e-07	low-fat/high fiber diet
11A_GL0091178	0.00597196	0	3.42e-07	low-fat/high fiber diet
11A_GL0091184	0.0149314	0	6.01e-07	low-fat/high fiber diet
11A_GL0091201	0.0349831	0	2.94e-07	low-fat/high fiber diet
11A_GL0091264	0.00597196	0	2.22e-06	low-fat/high fiber diet
11A_GL0091492	0.0384866	5.09e-07	2.72e-06	low-fat/high fiber diet
11A_GL0091550	0.0463932	2.95e-07	8.28e-07	low-fat/high fiber diet
11A_GL0091571	0.0348571	7.5e-08	4.44e-07	low-fat/high fiber diet
11A_GL0091573	0.0133493	3.94e-08	5.08e-07	low-fat/high fiber diet
11A_GL0091585	0.0434643	1.4e-07	8.62e-07	low-fat/high fiber diet
11A_GL0091643	0.0183612	8.65e-08	1.03e-06	low-fat/high fiber diet
11A_GL0091700	0.0403315	2.11e-09	2.61e-07	low-fat/high fiber diet
11A_GL0091869	0.000367685	1.99e-07	2.45e-06	low-fat/high fiber diet
11A_GL0092060	0.00428622	3.91e-08	2.56e-07	low-fat/high fiber diet
11A_GL0092073	0.0184873	2.49e-07	1.15e-06	low-fat/high fiber diet
11A_GL0092089	0.0403315	7.77e-09	2.99e-07	low-fat/high fiber diet
11A_GL0092104	0.00966977	6.41e-08	2.85e-07	low-fat/high fiber diet
11A_GL0092114	0.00299961	6.93e-08	5.22e-07	low-fat/high fiber diet
11A_GL0092267	0.0349831	0	2.45e-07	low-fat/high fiber diet
11A_GL0092274	0.00120739	9e-08	5.2e-07	low-fat/high fiber diet
11A_GL0092599	0.0349831	0	4.87e-07	low-fat/high fiber diet
11A_GL0092643	0.0133068	4.09e-07	1.89e-06	low-fat/high fiber diet
11A_GL0092687	0.00359789	8.04e-07	4.69e-06	low-fat/high fiber diet
11A_GL0092878	0.0349831	0	2.32e-07	low-fat/high fiber diet
11A_GL0092879	0.0349831	0	2.5e-07	low-fat/high fiber diet
11A_GL0092891	0.0488924	1.47e-07	5.33e-07	low-fat/high fiber diet
11A_GL0092987	0.0104783	1.66e-08	3.28e-07	low-fat/high fiber diet
11A_GL0093093	0.00287947	7.67e-08	4.39e-07	low-fat/high fiber diet
11A_GL0093286	0.000163049	1.66e-07	2.19e-06	low-fat/high fiber diet
11A_GL0093381	0.0237084	5.66e-09	2.13e-07	low-fat/high fiber diet
11A_GL0093414	0.0149314	0	2.47e-07	low-fat/high fiber diet
11A_GL0093437	0.0349831	0	1.97e-06	low-fat/high fiber diet
11A_GL0093564	0.0260253	2.97e-07	2.52e-06	low-fat/high fiber diet
11A_GL0093567	0.0172174	3.37e-07	2.84e-06	low-fat/high fiber diet
11A_GL0093584	0.0206513	6.18e-07	2.81e-06	low-fat/high fiber diet
11A_GL0093603	0.0168947	4.08e-07	2.14e-06	low-fat/high fiber diet
11A_GL0093657	0.000367685	1.42e-07	1.76e-06	low-fat/high fiber diet
11A_GL0093658	0.000149393	1.79e-07	2.53e-06	low-fat/high fiber diet
11A_GL0093662	0.000202827	1.68e-07	1.94e-06	low-fat/high fiber diet
11A_GL0093665	0.000163049	1.71e-07	2.14e-06	low-fat/high fiber diet
11A_GL0093668	0.000149393	1.27e-07	2.4e-06	low-fat/high fiber diet
11A_GL0093858	0.0403315	2.17e-09	2.69e-06	low-fat/high fiber diet
11A_GL0093887	0.0351428	2.72e-07	1.22e-06	low-fat/high fiber diet
11A_GL0093890	0.0184873	2.2e-07	1.34e-06	low-fat/high fiber diet
11A_GL0093897	0.0403315	3.46e-09	3.56e-06	low-fat/high fiber diet
11A_GL0093898	0.00597196	0	4.03e-06	low-fat/high fiber diet
11A_GL0093903	0.0149314	0	2.51e-06	low-fat/high fiber diet
11A_GL0093904	0.0403315	3.14e-09	3.21e-06	low-fat/high fiber diet
11A_GL0093907	0.00597196	0	3.61e-06	low-fat/high fiber diet
11A_GL0094005	0.0426349	2.61e-07	9.47e-07	low-fat/high fiber diet
11A_GL0094041	0.00490098	2.36e-07	2.27e-06	low-fat/high fiber diet
11A_GL0094054	0.0319518	1.13e-07	6.78e-07	low-fat/high fiber diet
11A_GL0094103	0.00597196	0	2.71e-07	low-fat/high fiber diet
11A_GL0094107	0.026309	7.84e-08	4.74e-07	low-fat/high fiber diet
11A_GL0094141	0.0168947	4.97e-08	3.6e-07	low-fat/high fiber diet
11A_GL0094166	0.0349831	0	2.27e-07	low-fat/high fiber diet
11A_GL0094265	0.0151774	3.94e-07	3.12e-06	low-fat/high fiber diet
11A_GL0094312	0.0349831	0	8.47e-07	low-fat/high fiber diet
11A_GL0094315	0.0349831	0	1.24e-06	low-fat/high fiber diet
11A_GL0094365	0.0449581	2.78e-08	3.6e-07	low-fat/high fiber diet
11A_GL0094366	0.0283246	3.9e-08	3.98e-07	low-fat/high fiber diet
11A_GL0094431	0.0349831	0	5.17e-07	low-fat/high fiber diet
11A_GL0094433	0.0349831	0	7.18e-07	low-fat/high fiber diet
11A_GL0094442	0.0349831	0	8.93e-07	low-fat/high fiber diet
11A_GL0094449	0.0349831	0	6.91e-07	low-fat/high fiber diet
11A_GL0094450	0.0349831	0	7.75e-07	low-fat/high fiber diet
11A_GL0094451	0.0365848	5.32e-08	9.13e-07	low-fat/high fiber diet
11A_GL0094452	0.0349831	0	7.8e-07	low-fat/high fiber diet
11A_GL0094454	0.0349831	0	6.86e-07	low-fat/high fiber diet
11A_GL0094459	0.0349831	0	6.96e-07	low-fat/high fiber diet
11A_GL0094461	0.0349831	0	6.53e-07	low-fat/high fiber diet
11A_GL0094508	0.00486867	3.41e-09	2.49e-07	low-fat/high fiber diet
11A_GL0094558	0.00884948	1.27e-07	1.33e-06	low-fat/high fiber diet
11A_GL0094590	0.00681491	1.78e-07	1.16e-06	low-fat/high fiber diet
11A_GL0094591	0.0100034	1.47e-07	1.24e-06	low-fat/high fiber diet
11A_GL0094593	0.0193896	2.02e-07	1.26e-06	low-fat/high fiber diet
11A_GL0094730	0.0149314	0	3.32e-07	low-fat/high fiber diet
11A_GL0095027	0.0365848	2.48e-08	3.96e-07	low-fat/high fiber diet
11A_GL0095070	0.0062669	1.11e-07	6.21e-07	low-fat/high fiber diet
11A_GL0095108	0.00597196	0	3.25e-07	low-fat/high fiber diet
11A_GL0095120	0.0295786	8.56e-09	2.82e-06	low-fat/high fiber diet
11A_GL0095149	0.0184873	1.89e-07	1.23e-06	low-fat/high fiber diet
11A_GL0095151	0.0238259	2.73e-07	1.35e-06	low-fat/high fiber diet
11A_GL0095152	0.0435449	2.62e-07	1.13e-06	low-fat/high fiber diet
11A_GL0095154	0.0246433	2.07e-07	1.08e-06	low-fat/high fiber diet
11A_GL0095255	0.0349831	0	1.02e-06	low-fat/high fiber diet
11A_GL0095320	0.0246433	2.75e-07	1.52e-06	low-fat/high fiber diet
11A_GL0095321	0.0226983	3.05e-07	1.4e-06	low-fat/high fiber diet
11A_GL0095322	0.03367	3.76e-07	1.27e-06	low-fat/high fiber diet
11A_GL0095325	0.0133068	2.23e-07	1.24e-06	low-fat/high fiber diet
11A_GL0095326	0.0114698	2.41e-07	1.23e-06	low-fat/high fiber diet
11A_GL0095327	0.0246433	2.36e-07	1.29e-06	low-fat/high fiber diet
11A_GL0095328	0.0238259	1.82e-07	9.24e-07	low-fat/high fiber diet
11A_GL0095333	0.0362054	3.13e-07	1.46e-06	low-fat/high fiber diet
11A_GL0095334	0.040489	2.77e-07	1.15e-06	low-fat/high fiber diet
11A_GL0095335	0.0488924	3e-07	1.37e-06	low-fat/high fiber diet
11A_GL0095336	0.03367	3e-07	1.52e-06	low-fat/high fiber diet
11A_GL0095488	0.0149314	0	2.86e-07	low-fat/high fiber diet
11A_GL0095505	0.0043074	1.95e-07	1.25e-06	low-fat/high fiber diet
11A_GL0095541	0.00597196	0	4.88e-07	low-fat/high fiber diet
11A_GL0095633	0.0336197	2.34e-07	1.25e-06	low-fat/high fiber diet
11A_GL0095654	0.0149314	0	5.68e-07	low-fat/high fiber diet
11A_GL0095655	0.0349831	0	6.57e-07	low-fat/high fiber diet
11A_GL0095659	0.0349831	0	6.09e-07	low-fat/high fiber diet
11A_GL0095870	0.000149393	1.66e-07	2.12e-06	low-fat/high fiber diet
11A_GL0095875	0.000163049	1.62e-07	2.03e-06	low-fat/high fiber diet
11A_GL0095881	0.0043074	1.59e-07	1.44e-06	low-fat/high fiber diet
11A_GL0096226	0.0432856	3.17e-07	3.07e-06	low-fat/high fiber diet
11A_GL0096245	0.00377513	2.56e-08	3.66e-07	low-fat/high fiber diet
11A_GL0096393	0.0432571	5.22e-07	1.16e-06	low-fat/high fiber diet
11A_GL0096468	0.000860908	2.26e-07	1.23e-06	low-fat/high fiber diet
11A_GL0096480	0.00126041	5.13e-07	3.63e-06	low-fat/high fiber diet
11A_GL0096743	0.0238259	1.94e-07	1.04e-06	low-fat/high fiber diet
11A_GL0096760	0.0435449	5.92e-08	4.47e-07	low-fat/high fiber diet
11A_GL0096782	0.0351428	2.65e-07	1.21e-06	low-fat/high fiber diet
11A_GL0097088	0.0403315	2.36e-09	7.37e-07	low-fat/high fiber diet
11A_GL0097094	0.0228756	2.91e-08	2.71e-07	low-fat/high fiber diet
11A_GL0097207	0.0349831	0	1.68e-07	low-fat/high fiber diet
11A_GL0097399	0.0403315	1.02e-08	3.03e-07	low-fat/high fiber diet
11A_GL0097465	0.0348571	1.56e-07	8.69e-07	low-fat/high fiber diet
11A_GL0097837	0.0403315	7.22e-09	3.58e-07	low-fat/high fiber diet
11A_GL0097941	0.0488924	4.04e-08	5.23e-07	low-fat/high fiber diet
11A_GL0098006	0.0362054	2.4e-07	1.18e-06	low-fat/high fiber diet
11A_GL0098007	0.0238259	2.07e-07	1.12e-06	low-fat/high fiber diet
11A_GL0098009	0.03367	2.38e-07	1.18e-06	low-fat/high fiber diet
11A_GL0098244	0.0371216	5.07e-07	2.2e-06	low-fat/high fiber diet
11A_GL0098470	0.001444	1.38e-08	1.99e-06	low-fat/high fiber diet
11A_GL0098516	0.0449581	1.86e-08	3.22e-07	low-fat/high fiber diet
11A_GL0098635	0.0297711	5.11e-08	5.89e-07	low-fat/high fiber diet
11A_GL0098648	0.035463	5e-07	1.63e-06	low-fat/high fiber diet
11A_GL0099152	0.0403315	1.36e-08	3.62e-07	low-fat/high fiber diet
11A_GL0099368	0.0149314	0	2.74e-06	low-fat/high fiber diet
11A_GL0099369	0.0149314	0	2.64e-06	low-fat/high fiber diet
11A_GL0099370	0.0349831	0	2.68e-06	low-fat/high fiber diet
11A_GL0099371	0.0187472	2.92e-09	2.67e-06	low-fat/high fiber diet
11A_GL0099509	0.00770671	3.5e-07	3.2e-06	low-fat/high fiber diet
11A_GL0099648	0.0238259	6.03e-08	4.65e-07	low-fat/high fiber diet
11A_GL0099730	0.0371216	3.56e-08	4.04e-07	low-fat/high fiber diet
11A_GL0099844	0.00859422	4.15e-07	3.47e-06	low-fat/high fiber diet
11A_GL0099845	0.00211857	4.29e-07	3.3e-06	low-fat/high fiber diet
11A_GL0100156	0.00348541	4.68e-07	2.88e-06	low-fat/high fiber diet
11A_GL0100226	0.0283246	1.71e-07	9.04e-07	low-fat/high fiber diet
11A_GL0100250	0.00385636	1.02e-07	6.49e-07	low-fat/high fiber diet
11A_GL0100264	0.0283246	1.73e-07	8.65e-07	low-fat/high fiber diet
11A_GL0100501	0.00490098	3.37e-07	3.65e-06	low-fat/high fiber diet
11A_GL0100602	0.0228244	4.41e-07	3.23e-06	low-fat/high fiber diet
11A_GL0100603	0.0336197	5.6e-07	3.36e-06	low-fat/high fiber diet
11A_GL0100604	0.0277727	7.69e-07	3.54e-06	low-fat/high fiber diet
11A_GL0100838	0.00572203	7.44e-07	4.5e-06	low-fat/high fiber diet
11A_GL0101013	0.0349831	0	2.97e-07	low-fat/high fiber diet
11A_GL0101364	0.0172174	2.48e-07	3.24e-06	low-fat/high fiber diet
11A_GL0101400	0.0349831	0	6.31e-07	low-fat/high fiber diet
11A_GL0101466	0.00443486	5.01e-07	2.74e-06	low-fat/high fiber diet
11A_GL0101578	0.0149314	0	3.83e-07	low-fat/high fiber diet
11A_GL0101638	0.0426349	2.73e-07	9.89e-07	low-fat/high fiber diet
11A_GL0101760	0.000149393	1.52e-07	2.2e-06	low-fat/high fiber diet
11A_GL0101765	0.000149393	1.6e-07	2.31e-06	low-fat/high fiber diet
11A_GL0101768	0.000784306	1.46e-07	1.62e-06	low-fat/high fiber diet
11A_GL0101787	0.0426349	2.57e-07	8.29e-07	low-fat/high fiber diet
11A_GL0101816	0.00681491	1.36e-08	9.37e-07	low-fat/high fiber diet
11A_GL0101820	0.0349831	0	8.26e-07	low-fat/high fiber diet
11A_GL0101821	0.0349831	0	7.04e-07	low-fat/high fiber diet
11A_GL0101824	0.0349831	0	6.26e-07	low-fat/high fiber diet
11A_GL0101825	0.0349831	0	7.87e-07	low-fat/high fiber diet
11A_GL0101827	0.0403315	9.5e-10	6.41e-07	low-fat/high fiber diet
11A_GL0101830	0.0349831	0	7.17e-07	low-fat/high fiber diet
11A_GL0101831	0.00597196	0	7.46e-07	low-fat/high fiber diet
11A_GL0101835	0.0349831	0	7.63e-07	low-fat/high fiber diet
11A_GL0101840	0.0149314	0	6.46e-07	low-fat/high fiber diet
11A_GL0101842	0.0149314	0	7.26e-07	low-fat/high fiber diet
11A_GL0101843	0.0349831	0	6.83e-07	low-fat/high fiber diet
11A_GL0101845	0.0349831	0	7.59e-07	low-fat/high fiber diet
11A_GL0101848	0.0349831	0	7.92e-07	low-fat/high fiber diet
11A_GL0101850	0.0349831	0	5.77e-07	low-fat/high fiber diet
11A_GL0101852	0.00388621	2.94e-06	2.14e-05	low-fat/high fiber diet
11A_GL0102055	0.00163279	1.29e-07	1.09e-06	low-fat/high fiber diet
11A_GL0102220	0.0292013	9.38e-08	1.34e-06	low-fat/high fiber diet
11A_GL0102473	0.00459001	4.86e-08	1.03e-06	low-fat/high fiber diet
11A_GL0102569	0.0349831	0	3.45e-06	low-fat/high fiber diet
11A_GL0102573	0.0149314	0	3.3e-06	low-fat/high fiber diet
11A_GL0102574	0.0403315	2.74e-09	2.86e-06	low-fat/high fiber diet
11A_GL0102965	0.0149314	0	2.89e-07	low-fat/high fiber diet
11A_GL0102999	0.000273846	1.89e-07	2.07e-06	low-fat/high fiber diet
11A_GL0103131	0.000565815	1.61e-07	1.34e-06	low-fat/high fiber diet
11A_GL0103229	0.0168947	9.69e-08	8.32e-07	low-fat/high fiber diet
11A_GL0103246	0.0149314	0	6.67e-07	low-fat/high fiber diet
11A_GL0103247	0.0349831	0	5.09e-07	low-fat/high fiber diet
11A_GL0103256	0.0149314	0	7.04e-07	low-fat/high fiber diet
11A_GL0103479	0.0149314	0	3.51e-07	low-fat/high fiber diet
11A_GL0103517	0.0459638	5.79e-08	3.12e-07	low-fat/high fiber diet
11A_GL0103657	0.0426349	2.32e-07	9.11e-07	low-fat/high fiber diet
11A_GL0103684	0.0349831	0	6.33e-07	low-fat/high fiber diet
11A_GL0103685	0.0349831	0	5.59e-07	low-fat/high fiber diet
11A_GL0103686	0.0349831	0	5.41e-07	low-fat/high fiber diet
11A_GL0103689	0.0149314	0	7.87e-07	low-fat/high fiber diet
11A_GL0103690	0.0349831	0	6.68e-07	low-fat/high fiber diet
11A_GL0103692	0.0349831	0	6.97e-07	low-fat/high fiber diet
11A_GL0103693	0.0349831	0	7.77e-07	low-fat/high fiber diet
11A_GL0103694	0.0349831	0	6.93e-07	low-fat/high fiber diet
11A_GL0103695	0.0149314	0	7.51e-07	low-fat/high fiber diet
11A_GL0103700	0.0349831	0	8.36e-07	low-fat/high fiber diet
11A_GL0103716	0.0459638	6.41e-07	2.08e-06	low-fat/high fiber diet
11A_GL0104001	0.0149314	0	3.36e-07	low-fat/high fiber diet
11A_GL0104060	0.000273846	1.85e-07	2.37e-06	low-fat/high fiber diet
11A_GL0104151	0.000528985	1.72e-07	2.76e-06	low-fat/high fiber diet
11A_GL0104172	0.00221254	0	3.7e-07	low-fat/high fiber diet
11A_GL0104361	0.00597196	0	3.67e-07	low-fat/high fiber diet
11A_GL0104542	0.00119059	5.24e-07	5.43e-06	low-fat/high fiber diet
11A_GL0104616	0.0201729	1.65e-07	8.22e-07	low-fat/high fiber diet
11A_GL0104703	0.000179701	1.57e-07	1.9e-06	low-fat/high fiber diet
11A_GL0104762	0.0138754	1.07e-07	5.14e-07	low-fat/high fiber diet
11A_GL0104801	0.00348541	6.91e-07	3.65e-06	low-fat/high fiber diet
11A_GL0104852	0.00597196	0	2.68e-07	low-fat/high fiber diet
11A_GL0104863	0.00295889	1.32e-07	1.15e-06	low-fat/high fiber diet
11A_GL0105215	0.0187472	1.27e-08	3.47e-07	low-fat/high fiber diet
11A_GL0105385	0.0349831	0	2.88e-06	low-fat/high fiber diet
11A_GL0105398	0.0149314	0	2.75e-06	low-fat/high fiber diet
11A_GL0105400	0.0403315	2.82e-09	2.64e-06	low-fat/high fiber diet
11A_GL0105403	0.0149314	0	2.73e-06	low-fat/high fiber diet
11A_GL0105405	0.0149314	0	3.13e-06	low-fat/high fiber diet
11A_GL0105408	0.0149314	0	2.98e-06	low-fat/high fiber diet
11A_GL0105409	0.0403315	2.07e-09	3.02e-06	low-fat/high fiber diet
11A_GL0105441	0.0149314	0	2.38e-06	low-fat/high fiber diet
11A_GL0105444	0.014719	1.65e-09	2.54e-06	low-fat/high fiber diet
11A_GL0105615	0.00597196	0	1.92e-07	low-fat/high fiber diet
11A_GL0105667	0.0351428	3.03e-07	1.28e-06	low-fat/high fiber diet
11A_GL0105668	0.0201729	2.4e-07	1.22e-06	low-fat/high fiber diet
11A_GL0105669	0.0133068	2.38e-07	1.26e-06	low-fat/high fiber diet
11A_GL0105676	0.0349831	0	1.41e-06	low-fat/high fiber diet
11A_GL0105789	0.0237084	1.28e-08	5.79e-07	low-fat/high fiber diet
11A_GL0105817	0.014719	3.27e-09	3.42e-06	low-fat/high fiber diet
11A_GL0105820	0.0403315	1.97e-09	3.03e-06	low-fat/high fiber diet
11A_GL0105823	0.0403315	3.51e-09	3.39e-06	low-fat/high fiber diet
11A_GL0105828	0.00597196	0	3.01e-06	low-fat/high fiber diet
11A_GL0105829	0.00597196	0	3e-06	low-fat/high fiber diet
11A_GL0105830	0.0149314	0	3.49e-06	low-fat/high fiber diet
11A_GL0105831	0.014719	3.15e-09	3.6e-06	low-fat/high fiber diet
11A_GL0105832	0.00597196	0	2.9e-06	low-fat/high fiber diet
11A_GL0105834	0.0403315	2.54e-09	3.35e-06	low-fat/high fiber diet
11A_GL0105841	0.00597196	0	2.82e-06	low-fat/high fiber diet
11A_GL0105842	0.0365848	4.5e-09	3.12e-06	low-fat/high fiber diet
11A_GL0105846	0.014719	2.32e-09	3.29e-06	low-fat/high fiber diet
11A_GL0105848	0.0403315	6.86e-09	3.64e-06	low-fat/high fiber diet
11A_GL0105849	0.00221254	0	3.27e-06	low-fat/high fiber diet
11A_GL0105851	0.0349831	0	3.41e-06	low-fat/high fiber diet
11A_GL0105853	0.0149314	0	3.63e-06	low-fat/high fiber diet
11A_GL0105854	0.0149314	0	3.11e-06	low-fat/high fiber diet
11A_GL0105856	0.0403315	2.92e-09	3.35e-06	low-fat/high fiber diet
11A_GL0105869	0.00413999	8.13e-08	4.02e-06	low-fat/high fiber diet
11A_GL0105871	0.0149314	0	1.49e-06	low-fat/high fiber diet
11A_GL0106092	0.0213401	1.94e-07	8.03e-07	low-fat/high fiber diet
11A_GL0106219	0.0120668	1.1e-07	1.45e-06	low-fat/high fiber diet
11A_GL0106384	0.00443486	4.66e-07	3.26e-06	low-fat/high fiber diet
11A_GL0106595	0.000751179	0	2.04e-06	low-fat/high fiber diet
11A_GL0106767	0.0290125	2.65e-07	1.34e-06	low-fat/high fiber diet
11A_GL0106768	0.0133068	2.38e-07	1.24e-06	low-fat/high fiber diet
11A_GL0106889	0.0228756	1.99e-07	1.18e-06	low-fat/high fiber diet
11A_GL0106929	0.0149314	0	2.78e-06	low-fat/high fiber diet
11A_GL0106930	0.0349831	0	2.5e-06	low-fat/high fiber diet
11A_GL0106932	0.0403315	1.71e-09	2.61e-06	low-fat/high fiber diet
11A_GL0106934	0.0365848	6e-09	2.44e-06	low-fat/high fiber diet
11A_GL0106935	0.0149314	0	2.53e-06	low-fat/high fiber diet
11A_GL0106936	0.014719	1.7e-09	2.53e-06	low-fat/high fiber diet
11A_GL0106940	0.0403315	4.74e-09	2.4e-06	low-fat/high fiber diet
11A_GL0107008	0.035463	5.37e-07	1.47e-06	low-fat/high fiber diet
11A_GL0107023	0.00388621	5.26e-07	1.58e-06	low-fat/high fiber diet
11A_GL0107168	0.0149314	0	7.37e-07	low-fat/high fiber diet
11A_GL0107174	0.0349831	0	5.32e-07	low-fat/high fiber diet
11A_GL0107180	0.0232306	5.14e-07	1.48e-06	low-fat/high fiber diet
11A_GL0107360	0.0193896	2.2e-07	2.87e-06	low-fat/high fiber diet
11A_GL0107375	0.00610863	1.86e-07	2.65e-06	low-fat/high fiber diet
11A_GL0107376	0.00610863	2.54e-07	2.52e-06	low-fat/high fiber diet
11A_GL0107399	0.0149314	0	2.29e-07	low-fat/high fiber diet
11A_GL0107432	0.0349719	2.13e-07	3.47e-06	low-fat/high fiber diet
11A_GL0107445	0.0348571	2.13e-07	9.23e-07	low-fat/high fiber diet
11A_GL0107551	0.0120668	4.37e-08	5.12e-07	low-fat/high fiber diet
11A_GL0107553	0.011024	9.72e-07	4.94e-06	low-fat/high fiber diet
11A_GL0107559	0.0406812	6.89e-07	2.63e-06	low-fat/high fiber diet
11A_GL0107711	0.0403315	2.53e-09	3.78e-07	low-fat/high fiber diet
11A_GL0107795	0.0237084	5.7e-09	2.36e-07	low-fat/high fiber diet
11A_GL0107817	0.0290125	2.83e-07	1.18e-06	low-fat/high fiber diet
11A_GL0107833	0.0149314	0	2.63e-06	low-fat/high fiber diet
11A_GL0107834	0.0149314	0	2.39e-06	low-fat/high fiber diet
11A_GL0107837	0.0149314	0	2.61e-06	low-fat/high fiber diet
11A_GL0107838	0.0149314	0	2.57e-06	low-fat/high fiber diet
11A_GL0107840	0.0403315	3.1e-09	2.86e-06	low-fat/high fiber diet
11A_GL0107841	0.0149314	0	2.81e-06	low-fat/high fiber diet
11A_GL0107842	0.0149314	0	2.37e-06	low-fat/high fiber diet
11A_GL0107845	0.0149314	0	2.58e-06	low-fat/high fiber diet
11A_GL0107935	0.00388621	4.13e-07	1.28e-06	low-fat/high fiber diet
11A_GL0107988	0.00381917	2.13e-07	1.6e-06	low-fat/high fiber diet
11A_GL0107989	0.00381917	2.04e-07	1.24e-06	low-fat/high fiber diet
11A_GL0107991	0.00866522	1.35e-07	1.23e-06	low-fat/high fiber diet
11A_GL0108000	0.00519604	4.14e-07	1.44e-06	low-fat/high fiber diet
11A_GL0108171	0.0349831	0	2.17e-06	low-fat/high fiber diet
11A_GL0108226	0.0149314	0	7.03e-07	low-fat/high fiber diet
11A_GL0108351	0.0297711	2.74e-08	3.46e-07	low-fat/high fiber diet
11A_GL0108492	0.0348571	3.37e-07	5.84e-07	low-fat/high fiber diet
11A_GL0108618	0.0434643	8.16e-08	5.16e-07	low-fat/high fiber diet
11A_GL0108648	0.0349831	0	7.27e-07	low-fat/high fiber diet
11A_GL0108665	0.0349831	0	8.36e-07	low-fat/high fiber diet
11A_GL0108851	0.0043074	2.28e-07	1.67e-06	low-fat/high fiber diet
11A_GL0108959	0.0311456	2.41e-07	8.75e-07	low-fat/high fiber diet
11A_GL0109115	0.0384866	2.96e-07	1.55e-06	low-fat/high fiber diet
11A_GL0109116	0.0120668	2.09e-07	1.84e-06	low-fat/high fiber diet
11A_GL0109222	0.012544	3.09e-07	3.12e-06	low-fat/high fiber diet
11A_GL0109273	0.0349831	0	7.11e-07	low-fat/high fiber diet
11A_GL0109274	0.0349831	0	7.76e-07	low-fat/high fiber diet
11A_GL0109276	0.0349831	0	7.69e-07	low-fat/high fiber diet
11A_GL0109279	0.0349831	0	6.29e-07	low-fat/high fiber diet
11A_GL0109381	0.0149314	0	3.11e-07	low-fat/high fiber diet
11A_GL0109408	0.0149314	0	2.92e-06	low-fat/high fiber diet
11A_GL0109411	0.0403315	3.56e-09	2.92e-06	low-fat/high fiber diet
11A_GL0109752	0.000202827	1.88e-07	2.7e-06	low-fat/high fiber diet
11A_GL0110102	0.0212264	3.65e-08	3.72e-07	low-fat/high fiber diet
11A_GL0110188	0.0423462	3.15e-07	1.38e-06	low-fat/high fiber diet
11A_GL0110332	0.012544	9.25e-08	1.37e-06	low-fat/high fiber diet
11A_GL0110366	0.0369185	6.49e-08	5.11e-07	low-fat/high fiber diet
11A_GL0110444	0.00262432	1.01e-06	4.51e-06	low-fat/high fiber diet
11A_GL0110555	0.0149314	0	3.37e-06	low-fat/high fiber diet
11A_GL0110559	0.0149314	0	3.03e-06	low-fat/high fiber diet
11A_GL0110561	0.0403315	3.27e-09	3.3e-06	low-fat/high fiber diet
11A_GL0110563	0.0403315	1.77e-09	3.14e-06	low-fat/high fiber diet
11A_GL0110564	0.0149314	0	3.24e-06	low-fat/high fiber diet
11A_GL0110565	0.0149314	0	3.36e-06	low-fat/high fiber diet
11A_GL0110567	0.014719	3.04e-09	3.47e-06	low-fat/high fiber diet
11A_GL0110569	0.00597196	0	3.6e-06	low-fat/high fiber diet
11A_GL0110572	0.014719	2.29e-09	3.4e-06	low-fat/high fiber diet
11A_GL0110798	0.00684146	5.2e-07	1.81e-06	low-fat/high fiber diet
11A_GL0110860	0.0435449	5.56e-07	1.56e-06	low-fat/high fiber diet
11A_GL0110927	0.0297711	4.68e-08	1.2e-06	low-fat/high fiber diet
11A_GL0110993	0.00134917	1.6e-07	2.01e-06	low-fat/high fiber diet
11A_GL0111766	0.00866522	2.02e-07	1.39e-06	low-fat/high fiber diet
11A_GL0111769	0.0349831	0	7.1e-07	low-fat/high fiber diet
11A_GL0111770	0.0349831	0	7.74e-07	low-fat/high fiber diet
11A_GL0111771	0.0349831	0	6.64e-07	low-fat/high fiber diet
11A_GL0111783	0.0349831	0	6.65e-07	low-fat/high fiber diet
11A_GL0111785	0.0349831	0	5.91e-07	low-fat/high fiber diet
11A_GL0111786	0.0349831	0	6.61e-07	low-fat/high fiber diet
11A_GL0111787	0.0349831	0	3.99e-07	low-fat/high fiber diet
11A_GL0111834	0.00597196	0	7.89e-07	low-fat/high fiber diet
11A_GL0111856	0.00719692	1.98e-07	1.16e-06	low-fat/high fiber diet
11A_GL0112445	0.00481542	1.09e-07	6.55e-07	low-fat/high fiber diet
11A_GL0112616	0.00381917	1.65e-07	1.61e-06	low-fat/high fiber diet
11A_GL0112650	0.0149314	0	2.89e-06	low-fat/high fiber diet
11A_GL0112806	0.035463	4.54e-07	1.41e-06	low-fat/high fiber diet
11A_GL0112830	0.00356016	1.48e-06	7.48e-06	low-fat/high fiber diet
11A_GL0112832	0.00597196	0	3.14e-07	low-fat/high fiber diet
11A_GL0112871	0.00486867	6.16e-09	3.78e-07	low-fat/high fiber diet
11A_GL0112909	0.0201729	1.23e-07	1.15e-06	low-fat/high fiber diet
11A_GL0113024	0.0349831	0	1.02e-06	low-fat/high fiber diet
11A_GL0113186	0.0104783	1.83e-08	4.92e-07	low-fat/high fiber diet
11A_GL0113263	0.0137607	8.8e-08	4.76e-07	low-fat/high fiber diet
11A_GL0113270	0.014719	1.94e-09	2.43e-06	low-fat/high fiber diet
11A_GL0113311	0.0426349	2.52e-07	4.42e-07	low-fat/high fiber diet
11A_GL0113485	0.0362054	8.22e-08	4.57e-07	low-fat/high fiber diet
11A_GL0113598	0.00221254	0	3.2e-07	low-fat/high fiber diet
11A_GL0113791	0.0349831	0	1.11e-07	low-fat/high fiber diet
11A_GL0113829	0.0297711	3.13e-08	3.12e-07	low-fat/high fiber diet
11A_GL0114427	0.0185434	4.88e-07	1.88e-06	low-fat/high fiber diet
11A_GL0114437	0.0403315	6.86e-09	1.45e-06	low-fat/high fiber diet
11A_GL0114484	0.0114962	4.2e-07	1.39e-06	low-fat/high fiber diet
11A_GL0114485	0.0185434	4.77e-07	1.4e-06	low-fat/high fiber diet
11A_GL0114583	0.00719692	3.28e-07	2.07e-06	low-fat/high fiber diet
11A_GL0114831	0.0434643	2.75e-08	4.37e-07	low-fat/high fiber diet
11A_GL0114952	0.0149314	0	3.91e-07	low-fat/high fiber diet
11A_GL0115081	0.00597196	0	5.58e-07	low-fat/high fiber diet
11A_GL0115097	0.0185434	4.68e-07	1.56e-06	low-fat/high fiber diet
11A_GL0115102	0.0349831	0	6.23e-07	low-fat/high fiber diet
11A_GL0115119	0.00681491	1.34e-07	1.07e-06	low-fat/high fiber diet
11A_GL0115154	0.0149314	0	4.02e-06	low-fat/high fiber diet
11A_GL0115242	0.0164272	2.56e-07	1.28e-06	low-fat/high fiber diet
11A_GL0115243	0.0215488	3.03e-07	1.12e-06	low-fat/high fiber diet
11A_GL0115244	0.0290125	2.59e-07	1.43e-06	low-fat/high fiber diet
11A_GL0115259	0.0336197	3.14e-07	1.36e-06	low-fat/high fiber diet
11A_GL0115261	0.0114698	2.11e-07	1.29e-06	low-fat/high fiber diet
11A_GL0115262	0.0228244	2.45e-07	1.18e-06	low-fat/high fiber diet
11A_GL0115263	0.0133068	2.49e-07	1.3e-06	low-fat/high fiber diet
11A_GL0115304	0.000163049	1.92e-07	2.65e-06	low-fat/high fiber diet
11A_GL0115414	0.00136441	3.75e-08	1.48e-06	low-fat/high fiber diet
11A_GL0115503	0.0146896	3.14e-07	1.25e-06	low-fat/high fiber diet
11A_GL0115519	0.0423462	3.48e-07	1.29e-06	low-fat/high fiber diet
11A_GL0115523	0.0238259	2.77e-07	1.41e-06	low-fat/high fiber diet
11A_GL0115524	0.0164272	3e-07	1.45e-06	low-fat/high fiber diet
11A_GL0115526	0.0246433	2.51e-07	1.43e-06	low-fat/high fiber diet
11A_GL0115527	0.0299477	2.41e-07	1.24e-06	low-fat/high fiber diet
11A_GL0115529	0.0435449	2.96e-07	1.41e-06	low-fat/high fiber diet
11A_GL0115530	0.0107223	2.55e-07	1.36e-06	low-fat/high fiber diet
11A_GL0115532	0.0201729	2.36e-07	1.26e-06	low-fat/high fiber diet
11A_GL0115534	0.0423462	3.16e-07	1.39e-06	low-fat/high fiber diet
11A_GL0115535	0.0151774	2.77e-07	1.29e-06	low-fat/high fiber diet
11A_GL0115536	0.0184873	3.32e-07	1.47e-06	low-fat/high fiber diet
11A_GL0115540	0.0175568	2.61e-07	1.27e-06	low-fat/high fiber diet
11A_GL0115541	0.0435449	2.39e-07	1.16e-06	low-fat/high fiber diet
11A_GL0115542	0.0277192	2.4e-07	1.37e-06	low-fat/high fiber diet
11A_GL0115661	0.0459638	5.02e-07	1.64e-06	low-fat/high fiber diet
11A_GL0115750	0.0149314	0	4.61e-07	low-fat/high fiber diet
11A_GL0115751	0.00245502	9.53e-09	5.65e-07	low-fat/high fiber diet
11A_GL0115752	0.001444	1e-08	5.96e-07	low-fat/high fiber diet
11A_GL0115797	0.0349831	0	3.37e-07	low-fat/high fiber diet
11A_GL0115832	0.00597196	0	3.06e-07	low-fat/high fiber diet
11A_GL0115938	0.01709	7.11e-08	5.14e-07	low-fat/high fiber diet
11A_GL0115942	0.0149314	0	6.82e-07	low-fat/high fiber diet
11A_GL0116067	0.00156138	1.7e-07	1.09e-06	low-fat/high fiber diet
11A_GL0116173	0.00413999	3.2e-08	1.4e-06	low-fat/high fiber diet
11A_GL0116252	0.0246433	2.6e-07	1.32e-06	low-fat/high fiber diet
11A_GL0116253	0.0246433	2.57e-07	1.17e-06	low-fat/high fiber diet
11A_GL0116254	0.0142285	3e-07	1.19e-06	low-fat/high fiber diet
11A_GL0116255	0.0290125	2.49e-07	1.09e-06	low-fat/high fiber diet
11A_GL0116256	0.0423462	2.69e-07	1.31e-06	low-fat/high fiber diet
11A_GL0116374	0.0362054	5.63e-08	3.51e-07	low-fat/high fiber diet
11A_GL0116397	0.0185434	3.73e-07	1.41e-06	low-fat/high fiber diet
11A_GL0116399	0.035463	4.4e-07	1.62e-06	low-fat/high fiber diet
11A_GL0116722	0.00348541	4.42e-07	3.4e-06	low-fat/high fiber diet
11A_GL0116749	0.00597196	0	2.61e-07	low-fat/high fiber diet
11A_GL0116769	0.00817018	2.54e-09	3.16e-06	low-fat/high fiber diet
11A_GL0116772	0.0403315	3.29e-09	3.1e-06	low-fat/high fiber diet
11A_GL0116857	0.00610863	2.7e-07	2.67e-06	low-fat/high fiber diet
11A_GL0116893	0.0043074	1.74e-07	1.18e-06	low-fat/high fiber diet
11A_GL0116902	0.00681491	1.94e-07	1.18e-06	low-fat/high fiber diet
[truncated: 54,801 more rows]
