# Supplementary material for: Establishment of a Macaca fascicularis gut microbiome gene catalog and comparison with the human, pig, and mouse gut microbiomes
Source: Gigascience. 2018 Aug 18;7(9):giy100. doi: 10.1093/gigascience/giy100 (PMC6137240; doi:10.1093/gigascience/giy100)
Supplement: Additional Files [file giy100_supplemental_files.zip › Additional file 3.xlsx]

## Sheet: Additional file 3
The average abundance of 80 core genera shared among all cynomolgus macaque individuals
Genus	Average abundance
Prevotella	0.147194
Bacteroides	0.015815
Lactobacillus	0.0121461
Ruminococcus	0.00879098
Eubacterium	0.00788381
Clostridium	0.00702642
Phascolarctobacterium	0.00485559
Faecalibacterium	0.00394064
Megasphaera	0.00392484
Treponema	0.00331911
Roseburia	0.00319529
Coprococcus	0.00282565
Butyrivibrio	0.00196486
Dialister	0.00195679
Selenomonas	0.00169479
Blautia	0.00150471
Brachyspira	0.00133359
Helicobacter	0.00123211
Parabacteroides	0.00112323
Oribacterium	0.000985052
Desulfovibrio	0.000897156
Catenibacterium	0.000548665
Dorea	0.000479604
Victivallis	0.000447654
Subdoligranulum	0.000445384
Alistipes	0.000347643
Spirochaeta	0.000303182
Streptococcus	0.000300072
Collinsella	0.000282018
Enterococcus	0.000233317
Campylobacter	0.0002301
Acidaminococcus	0.000193462
Mitsuokella	0.000186441
Odoribacter	0.000172743
Coprobacillus	0.000162094
Pseudoflavonifractor	0.000149899
Holdemania	0.00013388
Bacillus	0.000114446
Porphyromonas	8.78375e-05
Bifidobacterium	8.13896e-05
Haemophilus	5.27227e-05
Paenibacillus	5.19255e-05
Marvinbryantia	4.233e-05
Veillonella	4.22463e-05
Mycoplasma	3.12556e-05
Anaerostipes	3.06024e-05
Rhodospirillum	2.80645e-05
Oxalobacter	2.79924e-05
Alloprevotella	2.70307e-05
Anaerotruncus	2.65438e-05
Sutterella	2.55416e-05
Peptoniphilus	1.78525e-05
Caldicellulosiruptor	1.57166e-05
Slackia	1.49704e-05
Anaerococcus	1.37613e-05
Fusobacterium	1.04576e-05
Arthrospira	9.72265e-06
Lawsonia	9.71111e-06
Capnocytophaga	9.37044e-06
Pediococcus	8.89026e-06
Lachnoanaerobaculum	8.82267e-06
Solobacterium	8.54396e-06
Dehalococcoides	8.38182e-06
Staphylococcus	8.23897e-06
Eggerthella	6.50008e-06
Atopobium	6.02248e-06
Pedobacter	5.7376e-06
Peptostreptococcus	5.40521e-06
Shuttleworthia	4.71134e-06
Anaerofustis	3.90716e-06
Gordonibacter	3.34729e-06
Listeria	3.33078e-06
Desulfotomaculum	3.13573e-06
Mobiluncus	2.80362e-06
Exiguobacterium	2.54883e-06
Aggregatibacter	1.78676e-06
Pasteurella	1.06625e-06
Turicibacter	1.05683e-06
Ethanoligenens	7.32046e-07
Aeromonas	2.03809e-07
