# Supplementary material for: Establishment of a Macaca fascicularis gut microbiome gene catalog and comparison with the human, pig, and mouse gut microbiomes
Source: Gigascience. 2018 Aug 18;7(9):giy100. doi: 10.1093/gigascience/giy100 (PMC6137240; doi:10.1093/gigascience/giy100)
Supplement: Additional Files [file giy100_supplemental_files.zip › Additional file 5.xlsx]

## Sheet: Additional file 5
The general features of the human, cynomolgus macaque, mouse and pig gut gene catalogs
Gene catalog	Sample size	Number of genes	Total length(bp)	Average length(bp)	N50(bp)	N90(bp)	Max length(bp)	Min length(bp)
Human	1,267	9879896	7436156055	753	1035	384	88230	100
Cynomolgus macaque	20	1991169	1507900194	757	999	402	40851	102
Mouse	184	2572074	1959483705	762	1014	408	120489	102
Pig	287	7685872	5232536421	681	897	354	41499	102
human gut gene catalog also incorporated 511 prokaryotic genomes
